# Supplementary material for: Developmental Exposure to 2,2′,4,4′-Tetrabromodiphenyl Ether Permanently Alters Blood-Liver Balance of Lipids in Male Mice
Source: Front Endocrinol (Lausanne). 2018 Sep 20;9:548. doi: 10.3389/fendo.2018.00548 (PMC6158338; doi:10.3389/fendo.2018.00548)
Supplement: Supplementary file 1 [file Table_1.XLSX]

## Sheet: Sheet1
Supplemental file 1. Changes in expression of key genes of lipid metabolism in liver following pre- or neonatal exposure to BDE-47.
Gene	Fold Change (Prenatal BDE-47 vs Control)	q Value (Prenatal BDE-47 vs Control)	Fold Change (Postnatal BDE-47 vs Control)	q Value (Postnatal BDE-47 vs Control)
Lpin3	-2.15846	0.0973	-2.11404	0.07
Acsl4	-1.51572	0.467	-2.04202	0.0238
Mgat2	-1.46409	0.499	-1.56917	0.301
Acsl3,Utp14b	-1.22264	0.812	-1.56917	0.299
Agpat5	-1.50525	0.524	-1.52626	0.594
Hmgcs1	-1.43396	0.589	-1.52626	0.537
Agpat9	-1.47427	0.559	-1.21419	0.983
Apob	1.3566	0.857	-1.13288	0.999
Agpat1	-1.44393	0.934	-1.06437	0.999
Acsm1	1.10957	0.956	-1.04972	0.999
Lpin1	1.49485	0.486	-1.02811	0.999
Acsl5	1.13288	0.926	-1.00696	0.999
Chkb,ChkbCpt1b,Cpt1b	-1.1487	0.92	1	0.999
Mttp	1.00696	0.998	1	0.999
Ces3a,Ces3b	1.07177	0.983	1.00696	0.999
Cpt2	-1.15669	0.893	1.03526	0.999
Slc27a4	-1.16473	0.896	1.08673	0.999
Mgat1	-1.12506	0.936	1.08673	0.999
Agpat3	-1.00696	0.998	1.09429	0.999
Agpat2	-1.07923	0.969	1.10191	0.999
Mgat4b	-1.18921	0.861	1.13288	0.999
Cideb	-1.23971	0.803	1.16473	0.999
Hmgcs2	-1.02811	0.997	1.18099	0.999
Dgat1	-1.17283	0.898	1.18921	0.999
Slc27a5	-1.01396	0.998	1.20581	0.999
Mgat5	1.42405	0.778	1.20581	0.999
Pnpla3	-1.23971	0.899	1.26576	0.999
Slc27a1	-1.13288	0.97	1.26576	0.999
Gpam	1.03526	0.993	1.26576	0.925
Lpin2	1.31039	0.71	1.31951	0.847
Slc27a2	1.09429	0.969	1.34723	0.837
Acaca	1.22264	0.79	1.36604	0.768
Ces1b,Ces1c,Ces1d,Ces1e	1.29235	0.899	1.37554	0.941
Acacb	-1.07177	0.979	1.41421	0.765
Dgat2	1	0.998	1.45397	0.55
Acsm5	1.31951	0.745	1.45397	0.66
Agpat6	1.13288	0.928	1.46409	0.493
Pnpla2	1	0.998	1.49485	0.471
Acss2	1.24833	0.778	1.56917	0.396
Acsm3	1.25701	0.834	1.56917	0.582
Acsl1	1.49485	0.507	1.59107	0.388
Fasn	-1.05702	0.986	1.60214	0.498
Cpt1a	1.37554	0.647	1.64718	0.294
Acss3	1.26576	0.801	1.86607	0.122
Ces1g	1.47427	0.98	2.54912	0.999
Cd36	2.25012	0.0396	5.57897	0.00557
