# Supplementary material for: Developmental Exposure to 2,2′,4,4′-Tetrabromodiphenyl Ether Permanently Alters Blood-Liver Balance of Lipids in Male Mice
Source: Front Endocrinol (Lausanne). 2018 Sep 20;9:548. doi: 10.3389/fendo.2018.00548 (PMC6158338; doi:10.3389/fendo.2018.00548)
Supplement: Supplementary file 2 [file Table_2.XLSX]

## Sheet: Sheet1
Supplemental file 2. Top GSEA enriched gene-sets in livers of 10 month old mice exposed pre- or neonatally to BDE-47. NES – normalized enrichment score, NOM p – nominal p-value, FDR q – false discovery q value.
	Prenatal exposure						Neonatal exposure
Enriched gene sets	NES	NOM p-val	FDR q-val	Genes in dataset	Genes contributing to enrichment	Genes contributing to enrichment	NES	NOM p-val	FDR q-val	Genes in dataset	Genes contributing to enrichment	Genes contributing to enrichment
Hallmark collection of gene-sets
UNFOLDED PROTEIN RESPONSE	-2.06	0	0.003	104	63	SHC1, GOSR2, SPCS3, DNAJC3, BAG3, DDIT4, NOP14, KHSRP, CXXC1, LSM1, EIF2AK3, NOLC1, EXOSC9, CEBPB, EIF2S1, RRP9, TARS, ATF4, ATP6V0D1, SEC11A, SDAD1, DCTN1, PDIA6, HSP90B1, CCL2, EXOSC10, IMP3, MTHFD2, ZBTB17, IFIT1, XBP1, FKBP14, EXOSC2, EIF4A3, SPCS1, SLC30A5, NPM1, EXOSC1, POP4, ASNS, EIF4E, YIF1A, SERP1, BANF1, CALR, NHP2, SSR1, NOP56, EIF4A1, HSPA5, PREB, RPS14, PDIA5, EXOSC4, HYOU1, TSPYL2,…	-1.98	0	0.003	104	46	CNOT6, NPM1, EXOSC2, NOLC1, EXOSC9, EIF2AK3, SPCS1, NHP2, DDIT4, ATF4, EXOSC10, CHAC1, EIF4A3, SDAD1, SEC11A, EXOSC1, EIF2S1, SPCS3, PDIA6, XBP1, PREB, EIF4A1, DNAJC3, FKBP14, NOP56, EIF4E, CALR, IGFBP1, TARS, SSR1, SERP1, H2AFX, HSP90B1, PDIA5, DNAJA4, WFS1, SLC30A5, MTHFD2, SRPRB, TSPYL2, CKS1B, IFIT1, CCL2, DNAJB9, HSPA5, HYOU1
MYC TARGETS V2	-2.04	0	0.002	47	31	TBRG4, PHB, PPRC1, NOLC1, CDK4, RRP9, MRTO4, DDX18, PA2G4 , SLC19A1, PES1, IMP4, RABEPK, PRMT3, NPM1, BYSL , PUS1, NIP7, NOP2, NOP56, AIMP2, NOC4L, WDR74, NOP16, GRWD1, HSPE1, PPAN, RRP12, MYC, UNG, SRM	-1.81	0.006	0.017	47	31	CDK4, MRTO4, MPHOSPH10, RRP9, PES1, GNL3, FARSA, NPM1, NOLC1, IMP4, BYSL, PA2G4, HSPD1, PPRC1, NOP2, RABEPK, AIMP2, DDX18, GRWD1, NOC4L, NIP7, PRMT3, PPAN, RRP12, NOP16, NOP56, WDR74, HSPE1, UNG, MYC, SRM
MYC TARGETS V1	-2.01	0	0.002	192	104	VBP1, SLC25A3, RFC4, EXOSC7, CCT5, CLNS1A, RSL1D1, YWHAQ, RPL14, COPS5, UBE2L3, SET, C1QBP, CCT2, PSMA1, SERBP1, CCT7, TUFM, PHB, PSMA6, RPL6, RPS2, HDDC2, NOLC1, CDK4, EIF2S1, G3BP1, PSMA2, RRP9, PPIA, NCBP1, RNPS1, EIF1AX, RPL34, TXNL4A, PSMB2, PSMA7, PSMD3, RPL22, SRSF2, DDX18, SF3B3, SSBP1, PA2G4, PWP1, POLD2, KARS, EIF4H, SNRPD3, NCBP2, PSMB3, RPS6, EIF3B, SF3A1, DUT, NDUFAB1, RPS3, RPLP0, M…	-2	0	0.004	192	120	TARDBP, FBL, RPL18, SNRPA1, LSM2, TXNL4A, PHB2, TFDP1, CANX, RNPS1, EIF4H, HDAC2, PSMA6, HSP90AB1, ETF1, RPS6, PSMD8, KARS, PTGES3, RPS10, PSMC4, SYNCRIP, KPNB1, PSMC6, YWHAQ, DHX15, RPS3, CDK4, IARS, RRP9, PRDX4, CCT5, PSMD7, APEX1, EIF2S2, RPLP0, UBA2, EIF1AX, PSMA2, RPL34, GNL3, GSPT1, EIF3B, DUT, CLNS1A, SNRPD2, SNRPG, SSB, SET, CCT2, TRA2B, SERBP1, NPM1, DDX21, NOLC1, UBE2E1, EEF1B2, USP1, L…
DNA REPAIR	-1.93	0	0.006	125	64	NUDT9, POLR2J, TARBP2, POLR2A, TSG101, BRF2, RFC2, CETN2, POLR3C, GTF2A2, POLB, GPX4, GMPR2, SNAPC5, GUK1, RBX1, VPS28, RFC3, GTF2B, AAAS, COX17, POLR2C, EIF1B, ZWINT, TAF1C, GTF2H5, SDCBP, POLR1D, POLR2K, NCBP2, DGUOK, POLL, CLP1, RAE1, POLE4, DUT, POLR2E, NT5C, RPA2, GTF2H3, SF3A3, STX3, POLR1C, POLR2F, TAF12, GTF3C5, ADRM1, SEC61A1, EDF1, ZNRD1, APRT, DAD1, NME1, POLR2H, ITPA, IMPDH2, SAC3D1, …	-1.62	0.011	0.054	125	57	TCEB3, POLE4, DGUOK, SRSF6, COX17, POLL, SAC3D1, RAE1, MPG, AAAS, NUDT21, TSG101, MRPL40, SNAPC5, CETN2, POLD3, POLR2H, DUT, ERCC8, TAF13, POLR2C, RPA2, NT5C, DAD1, POLR1C, RBX1, RAD52, PNP, APRT, TMED2, EIF1B, POLB, GTF2A2, GTF2B, ZNRD1, POLR2D, GMPR2, SDCBP, IMPDH2, STX3, ITPA, CLP1, PRIM1, SF3A3, GTF2H3, BOLA2, GTF3C5, NME1, NCBP2, SEC61A1, CSTF3, TAF12, CDA, CMPK2, GTF2F1, FEN1, ERCC1
CHOLESTEROL HOMEOSTASIS	-1.66	0.01	0.06	58	17	LGMN, HMGCS1, IDI1, HMGCR, FDFT1, MVK, FDPS, CLU, SQLE, FBXO6, MVD, ANXA5, FABP5, S100A11, PLSCR1, ACTG1, TNFRSF12A	-1.8	0.008	0.018	58	20	ALCAM, MVD, LGMN, NFIL3, GNAI1, IDI1, PNRC1, HMGCS1, SQLE, FBXO6, LPL, CD9, ANXA5, AVPR1A, CHKA, S100A11, FABP5, ACTG1, PLSCR1, TNFRSF12A
MTORC1 SIGNALING	-1.61	0.005	0.074	163	56	RRP9, CD9, SLC37A4, PPIA, GGA2, PSMD13, DHCR7, PPP1R15A, EEF1E1, HMBS, SEC11A, INSIG1, NUP205, UFM1, ALDOA, HSP90B1, ATP5G1, PNO1, LGMN, HMGCS1, MTHFD2, IDI1, PSMG1, SERPINH1, XBP1, ARPC5L, MCM2, PSMC4, PSMD14, HMGCR, LDHA, ASNS, DDIT3, MAP2K3, TUBA4A, BTG2, PDAP1, GAPDH, SERP1, CALR, SSR1, RPN1, SQLE, GLRX, HSPA5, WARS, NFKBIB, HSPE1, PGM1, UNG, AURKA, CDKN1A, PSPH, SDF2L1, TES, FGL2	-1.64	0.004	0.052	163	38	SEC11A, LGMN, CDC25A, NFIL3, GLRX, IDI1, NFKBIB, PSMD14, USO1, UFM1, XBP1, DDIT3, CCT6A, HMGCS1, LDHA, CALR, SERPINH1, SQLE, EEF1E1, HSPE1, RPN1, MCM2, WARS, SSR1, CD9, SERP1, HSP90B1, NUP205, BTG2, UNG, PGM1, MTHFD2, PSPH, HSPA5, SDF2L1, CDKN1A, TES, FGL2
INTERFERON GAMMA RESPONSE	-1.39	0.05	0.234	130	37	RBCK1, UBE2L6, ICAM1, PSMA3, PTPN1, PSMA2, OGFR, PNPT1, LGALS3BP, IFI35, PSMB2, TRIM14, IFITM2, ISG15, IFITM3, CCL2, DHX58, ZBP1, MTHFD2, IFIT1, CXCL11, PSMB9, EIF4E3, CXCL9, PSMB10, LY6E, IFIT3, CXCL10, WARS, SOCS3, CDKN1A, ISG20, CCL5, PLSCR1, LYSMD2, USP18, FGL2	-2.04	0	0.006	130	49	PSMB9, SELP, IFITM3, PTPN2, XAF1, BST2, IFIH1, LGALS3BP, DDX58, PNP, PSMB8, IFIT3, IFI35, PFKP, TRIM14, MX2, STAT3, CXCL11, TAP1, UBE2L6, STAT1, IRF7, NLRC5, HERC6, ICAM1, LY6E, CCL5, IFI27, PNPT1, WARS, DDX60, ZBP1, RSAD2, ISG15, CMPK2, DHX58, MTHFD2, CXCL10, IFIT1, CCL2, MVP, ISG20, CXCL9, USP18, SOCS3, PLSCR1, LYSMD2, CDKN1A, FGL2
INTERFERON ALPHA RESPONSE	-1.38	0.086	0.205	65	24	PSMB8, LPAR6, IRF7, UBE2L6, PSMA3, OGFR, PNPT1, LGALS3BP, IFI35, CNP, TRIM14, IFITM2, ISG15, IFITM3, DHX58, CXCL11, PSMB9, LY6E, IFIT3, CXCL10, WARS, ISG20, PLSCR1, USP18	-1.84	0.001	0.016	65	34	PARP14, PARP12, FAM46A, SAMD9L, ADAR, PSMB9, IFITM3, BST2, IFIH1, LGALS3BP, PSMB8, PARP9, IFIT3, IFI35, TRIM14, CXCL11, TAP1, UBE2L6, IRF7, HERC6, CNP, LY6E, IFI27, PNPT1, WARS, DDX60, RSAD2, ISG15, CMPK2, DHX58, CXCL10, ISG20, USP18, PLSCR1
PROTEIN SECRETION	-1.22	0.181	0.365	89	38	TMED10, ERGIC3, GNAS, COG2, YKT6, RAB2A, SOD1, COPB1, GOSR2, ARF1, ATP6V1H, USO1, GBF1, TMED2, NAPA, AP2M1, COPB2, VPS45, ZW10, RER1, TSG101, ABCA1, VAMP4, ANP32E, ARFIP1, CLTA, SEC24D, ATP1A1, CD63, SEC22B, AP2S1, COPE, TSPAN8, TPD52, CAV2, ICA1, ARFGAP3, KRT18	-1.65	0.007	0.052	89	33	BET1, RER1, TSG101, EGFR, COPE, YIPF6, DOPEY1, ARF1, CLTC, DNM1L, GBF1, TMED2, COPB2, VPS45, COPB1, ZW10, STX7, ARCN1, VAMP4, TPD52, USO1, ARFIP1, RPS6KA3, SEC24D, ANP32E, ABCA1, SEC22B, CD63, CAV2, TSPAN8, ICA1, ARFGAP3, KRT18
BILE ACID METABOLISM	1.62	0.02	0.409	98	47	ABCD2, CYP46A1, SERPINA6, AKR1D1, PAOX, ABCA6, HACL1, ABCD3, ACSL1, CROT, AR, ABCG8, CYP7A1, DIO1, GCLM, SLC23A2, ABCA9, OPTN, CYP8B1, ABCA2, SULT1B1, NUDT12, ABCA3, PIPOX, PNPLA8, NEDD4, NPC1, PEX1, TFCP2L1, SOAT2, AQP9, NR1I2, ALDH8A1, ABCD1, ACSL5, NR0B2, IDH1, GSTK1, BBOX1, ABCA5, PEX13, SLC27A2, CAT, ISOC1, HSD17B11, SLC29A1, AGXT	2.16	0	0.056	98	63	ABCD2, DIO1, CYP46A1, SERPINA6, AKR1D1, FADS2, NR0B2, PAOX, ABCD3, ABCG8, GSTK1, ACSL1, SULT1B1, PEX11A, RETSAT, AR, CYP8B1, ABCD1, NR1I2, HACL1, SOAT2, ABCA9, ABCA6, GCLM, SLC27A2, BBOX1, SLC22A18, FDXR, , NPC1, PEX16, ALDH8A1, ABCA3, CAT, HSD17B11, IDH2, GNMT, NUDT12, LIPE, OPTN, CYP7A1, PIPOX, FADS1, SLC27A5, KLF1, IDH1, PXMP2, PECR, SLC29A1, HSD17B4, PEX26, NR3C2, PEX7, CROT, PFKM, DHCR24, AQ…
KEGG collection of gene-sets
RIBOSOME	-2.49	0	0	77	75	RPL7, RPS9, RPL23, RPL14, RPL37A, RPL36AL, RPL21, RPS24, RPL35A, RPS4X, RPL35, RPL6, RPS2, RPL10, RPL26, RPL5, RPL24, RPL34, RPL17, RPS27L, RPL19, RSL24D1, RPS28, RPL22, RPL39, RPSA, RPLP1, RPS25, RPL15, RPL7A, RPL8, RPS29, RPL27, RPS6, RPS17, RPL3, RPS19, FAU, RPL9, RPL28, RPS3, UBA52, RPLP0, RPS15A, RPS23, RPL37, RPL36A, RPS18, RPS15, RPL11, RPS26, RPS7, RPS8, RPS5, RPL12, RPL13, RPL31, RPS16, …	-1.59	0.019	0.266	77	61	RPL31, RPL36AL, RPL8, RPS25, RPL24, RPS18, RPL32, RPS9, RPS15, RPL7A, RPL13, RPL36, RPL5, RPL14, RPL10, RPL7, RPL19, RPS5, RPL36A, RPL41, RPS4X, RPL37, RPL6, RPS16, RPS17, RPS26, RPS23, RPL18, RPS27L, RPL11, RPL10A, RPL23, RPS6, RPL3, RPS10, RSL24D1, MRPL13, RPS3, RPS11, RPL35, RPS7, RPLP0, RPL9, RPL27, RPS8, RPLP2, RPL27A, RPL34, RPL38, RPL15, RPS15A, RPS13, RPS20, RPSA, RPL39, RPS27, RPL12, RPS…
SPLICEOSOME	-1.92	0	0.087	112	55	SRSF9, SYF2, DHX38, EFTUD2, NAA38, DHX16, PRPF19, PRPF38A, NCBP1, SNRPB, TXNL4A, ISY1, SRSF2, XAB2, SF3B3, BUD31, U2AF2, BCAS2, SNRPD3, NCBP2, SNRNP27, SF3A1, SART1, MAGOH, PQBP1, SNRPE, EIF4A3, CCDC12, LSM5, PRPF3, SF3A3, LSM7, PPIE, SNRPB2, LSM3, PHF5A, LSM2, SNRPD2, U2AF1, PUF60, SRSF3, SF3B4, PRPF31, PLRG1, PCBP1, SNRNP40, NHP2L1, SNRPC, PPIL1, SNRPG, SNRPA, SNRPD1, SF3B5, LSM4, SNRPF	-1.86	0	0.187	112	59	HNRNPK, DHX15, PQBP1, SRSF6, CCDC12, XAB2, RBM22, SRSF10, CDC5L, THOC1, EFTUD2, CRNKL1, SNRPD2, SNRPG, TRA2B, BCAS2, SNRPE, SF3B4, LSM7, PCBP1, DHX38, SMNDC1, MAGOHB, PHF5A, SRSF9, SF3B3, HNRNPC, SART1, PRPF38A, SNRPC, LSM5, LSM3, PPIE, PUF60, EIF4A3, SNRPD3, SF3A1, ISY1, SNRNP27, NCBP1, SNRPA, SRSF1, PPIL1, BUD31, MAGOH, SRSF7, SNRNP40, SF3A3, SNRPB2, U2AF1, PRPF3, NCBP2, TRA2A, SRSF3, PRPF31, S…
RNA POLYMERASE	-1.9	0.007	0.097	27	17	POLR2J, POLR2A, POLR3K, POLR3C, POLR2C, POLR1D, POLR2K, POLR2E, POLR1C, POLR2F, ZNRD1, POLR2H, POLR2I, POLR3H, POLR1E, POLR2L, POLR3D	-1.48	0.072	0.302	27	10	POLR2H, POLR2C, POLR1C, POLR2L, ZNRD1, POLR2D, POLR3H, POLR3K, POLR3D, POLR1E
PROTEIN EXPORT	-1.85	0.014	0.107	22	14	SEC11A, SEC61A2, SEC11C, SRP68, SPCS1, SRP14, SPCS2, SEC61A1, SRP9, HSPA5, SEC61B, SEC61G, SRP19, SRPRB	-2.04	0.002	0.085	22	16	SRP72, SPCS1, SEC61A2, SRP14, SEC11C, SEC11A, SPCS3, SRP9, SRP68, SEC61A1, SEC61B, SPCS2, SEC61G, SRP19, SRPRB, HSPA5
Reactome collection of gene-sets
TRANSLATION	-2.62	0	0	132	119	SPCS3, EIF3H, RPL29, RPN2, EIF2S2, TRAM1, RPL7, RPS9, RPL23, RPL14, RPL37A, RPL21, RPS24, RPL35A, RPS4X, RPL35, EIF3E, RPL6, RPS2, EIF2S1, SSR3, RPL10, RPL26, EIF1AX, EIF3I, RPL5, RPL24, RPL34, RPL17, RPL19, RPS28, SEC11A, RPL22, RPL39, SEC61A2, EIF2B1, SEC11C, RPSA, RPLP1, EIF2B5, RPS25, EIF4H, RPL15, RPL7A, SSR4, RPL8, RPS29, RPL27, RPS6, RPS17, EIF2B3, EIF3B, EIF3F, RPL3, RPS19, FAU, RPL9, RPL…	-1.87	0	0.187	132	95	RPL5, RPL14, RPL10, RPL7, RPL19, RPS5, EIF4EBP1, RPL36A, RPL41, EIF3A, EIF3I, RPS4X, RPL37, RPL6, RPS16, RPS17, RPS26, RPS23, EEF1D, RPS14, RPL18, RPN2, RPL11, RPL10A, EIF4H, SRPR, RPL23, ETF1, RPS6, RPL3, RPS10, RPS3, RPS11, RPL35, RPS7, EIF2S2, RPLP0, EIF1AX, RPL9, RPL27, RPS8, RPLP2, EIF2B5, RPL27A, RPL34, RPL38, RPL15, EIF3B, EIF2B1, RPS15A, EIF5B, EIF3E, EEF1G, RPS13, SSR4, EIF3K, RPS20, RPS…
SRP DEPENDENT COTRANSLATIONAL PROTEIN TARGETING TO MEMBRANE	-2.56	0	0	97	95	SPCS3, RPL29, RPN2, TRAM1, RPL7, RPS9, RPL23, RPL14, RPL37A, RPL21, RPS24, RPL35A, RPS4X, RPL35, RPL6, RPS2, SSR3, RPL10, RPL26, RPL5, RPL24, RPL34, RPL17, RPL19, RPS28, SEC11A, RPL22, RPL39, SEC61A2, SEC11C, RPSA, RPLP1, RPS25, RPL15, RPL7A, SSR4, RPL8, RPS29, RPL27, RPS6, RPS17, RPL3, RPS19, FAU, RPL9, RPL28, RPS3, SRP68, UBA52, SPCS1, RPLP0, RPS15A, SRP14, RPS23, RPL37, RPL36A, RPS18, RPS15, R…	-1.81	0	0.196	97	77	RPS18, RPL32, RPS9, RPS15, RPL7A, RPL13, RPL36, RPL5, RPL14, RPL10, RPL7, RPL19, RPS5, RPL36A, RPL41, RPS4X, RPL37, RPL6, RPS16, RPS17, RPS26, RPS23, RPS14, RPL18, RPN2, RPL11, RPL10A, SRPR, RPL23, RPS6, RPL3, RPS10, RPS3, RPS11, RPL35, RPS7, RPLP0, RPL9, RPL27, RPS8, RPLP2, RPL27A, RPL34, RPL38, RPL15, RPS15A, RPS13, SSR4, RPS20, RPSA, RPL39, SRP72, RPS27, RPL12, SPCS1, SEC61A2, RPS27A, SRP14, T…
INFLUENZA VIRAL RNA TRANSCRIPTION AND REPLICATION	-2.53	0	0	91	81	RPL14, RPL37A, RPL21, RPS24, RPL35A, POLR2J, RPS4X, RPL35, POLR2A, RPL6, RPS2, RPL10, RPL26, RPL5, RPL24, RPL34, RPL17, RPL19, RPS28, RPL22, RPL39, RPSA, RPLP1, POLR2C, RPS25, RPL15, RPL7A, POLR2K, RPL8, RPS29, RPL27, RPS6, RPS17, RPL3, RPS19, FAU, RPL9, RPL28, RPS3, POLR2E, UBA52, RPLP0, RPS15A, RPS23, RPL37, RPL36A, RPS18, RPS15, RPL11, RPS26, RPS7, RPS8, GTF2F2, RPS5, RPL12, RPL13, POLR2F, RPL…	-1.64	0.004	0.247	91	66	RPS18, RPL32, RPS9, RPS15, RPL7A, RPL13, POLR2F, RPL36, POLR2B, RPL5, RPL14, RPL10, RPL7, RPL19, RPS5, RPL36A, RPL41, RPS4X, RPL37, RPL6, RPS16, RPS17, RPS26, RPS23, RPS14, POLR2J, POLR2I, POLR2G, RPL18, RPL11, RPL10A, RPL23, RPS6, RPL3, RPS10, RPS3, RPS11, RPL35, RPS7, RPLP0, RPL9, RPL27, RPS8, RPLP2, RPL27A, RPL34, RPL38, RPL15, RPS15A, RPS13, POLR2H, RPS20, RPSA, POLR2C, RPL39, RPS27, RPL12, R…
3 UTR MEDIATED TRANSLATIONAL REGULATION	-2.51	0	0	93	85	EIF2S2, RPL7, RPS9, RPL23, RPL14, RPL37A, RPL21, RPS24, RPL35A, RPS4X, RPL35, EIF3E, RPL6, RPS2, IF2S1, RPL10, RPL26, EIF1AX, EIF3I, RPL5, RPL24, RPL34, RPL17, RPL19, RPS28, RPL22, RPL39, RPSA, RPLP1, RPS25, EIF4H, RPL15, RPL7A, RPL8, RPS29, RPL27, RPS6, RPS17, EIF3B, EIF3F, RPL3, RPS19, FAU, RPL9, RPL28, RPS3, UBA52, RPLP0, RPS15A, RPS23, RPL37, RPL36A, RPS18, RPS15, RPL11, RPS26, RPS7, RPS8, RP…	-1.62	0.009	0.256	93	66	RPS18, RPL32, RPS9, RPS15, RPL7A, RPL13, RPL36, RPL5, RPL14, RPL10, RPL7, RPL19, RPS5, RPL36A, RPL41, EIF3A, EIF3I, RPS4X, RPL37, RPL6, RPS16, RPS17, RPS26, RPS23, RPS14, RPL18, RPL11, RPL10A, EIF4H, RPL23, RPS6, RPL3, RPS10, RPS3, RPS11, RPL35, RPS7, EIF2S2, RPLP0, EIF1AX, RPL9, RPL27, RPS8, RPLP2, RPL27A, RPL34, RPL38, RPL15, EIF3B, RPS15A, EIF3E, RPS13, EIF3K, RPS20, RPSA, RPL39, RPS27, RPL12,…
PEPTIDE CHAIN ELONGATION	-2.46	0	0	75	72	RPL7, RPS9, RPL23, RPL14, RPL37A, RPL21, RPS24, RPL35A, RPS4X, RPL35, RPL6, RPS2, RPL10, RPL26, RPL5, RPL24, RPL34, RPL17, RPL19, RPS28, RPL22, RPL39, RPSA, RPLP1, RPS25, RPL15, RPL7A, RPL8, RPS29, RPL27, RPS6, RPS17, RPL3, RPS19, FAU, RPL9, RPL28, RPS3, UBA52, RPLP0, RPS15A, RPS23, RPL37, RPL36A, RPS18, RPS15, RPL11, RPS26, RPS7, RPS8, RPS5, RPL12, RPL13, RPL31, RPS16, RPL41, RPS13, RPL18, RPL10…	-1.51	0.031	0.292	75	53	RPS18, RPL32, RPS9, RPS15, RPL7A, RPL13, RPL36, RPL5, RPL14, RPL10, RPL7, RPL19, RPS5, RPL36A, RPL41, RPS4X, RPL37, RPL6, RPS16, RPS17, RPS26, RPS23, RPS14, RPL18, RPL11, RPL10A, RPL23, RPS6, RPL3, RPS10, RPS3, RPS11, RPL35, RPS7, RPLP0, RPL9, RPL27, RPS8, RPLP2, RPL27A, RPL34, RPL38, RPL15, RPS15A, RPS13, RPS20, RPSA, RPL39, RPS27, RPL12, RPS27A, RPS12, RPS21
INFLUENZA LIFE CYCLE	-2.4	0	0	121	94	RPS9, NUP107, NUP85, RPL23, RPL14, RPL37A, RPL21, RPS24, RPL35A, POLR2J, RPS4X, RPL35, POLR2A, RPL6, RPS2, RPL10, RPL26, RPL5, RPL24, RPL34, RPL17, RPL19, RPS28, AAAS, NUP37, RPL22, RPL39, NUP205, CLTA, RPSA, RPLP1, POLR2C, RPS25, RPL15, RPL7A, POLR2K, RPL8, RPS29, RPL27, RPS6, RPS17, RPL3, RPS19, FAU, RPL9, RAE1, RPL28, RPS3, POLR2E, UBA52, RPLP0, RPS15A, RPS23, RPL37, RPL36A, RPS18, RPS15, RPL1…	-1.64	0.009	0.247	121	85	RPS18, RPL32, RPS9, RPS15, RPL7A, RPL13, POLR2F, RPL36, POLR2B, RPL5, RPL14, RPL10, RPL7, RPL19, RPS5, RPL36A, RPL41, RPS4X, RPL37, RPL6, RPS16, RPS17, RANBP2, RPS26, RPS23, RPS14, POLR2J, POLR2I, POLR2G, RPL18, NUP93, RPL11, NUP210, CANX, RPL10A, RPL23, RPS6, NUP50, RPL3, RPS10, KPNB1, RPS3, RPS11, RPL35, RPS7, RAE1, RPLP0, NUP37, AAAS, RPL9, RPL27, RPS8, RPLP2, RPL27A, RPL34, RPL38, RPL15, RPS1…
NONSENSE MEDIATED DECAY ENHANCED BY THE EXON JUNCTION COMPLEX	-2.33	0	0	96	76	RPL14, RPL37A, RPL21, RPS24, RPL35A, RPS4X, RPL35, RPL6, RPS2, RPL10, RPL26, NCBP1, RNPS1, RPL5, RPL24, RPL34, RPL17, RPL19, PPP2R1A, RPS28, RPL22, RPL39, RPSA, RPLP1, RPS25, RPL15, RPL7A, RPL8, RPS29, NCBP2, RPL27, RPS6, RPS17, RPL3, RPS19, FAU, RPL9, MAGOH, RPL28, RPS3, UBA52, EIF4A3, RPLP0, RPS15A, RPS23, RPL37, RPL36A, RPS18, RPS15, RPL11, RPS26, RPS7, RPS8, RPS5, RPL12, RPL13, RPL31, RPS16, …	-1.47	0.034	0.301	96	71	RPS19, UPF3A, UPF3B, RPL31, RPL8, RBM8A, RPS25, RPL24, RPS18, RPL32, RPS9, RPS15, RPL7A, RPL13, RPL36, UPF2, RPL5, RPL14, RPL10, RPL7, RPL19, RPS5, RPL36A, RPL41, RPS4X, RPL37, RPL6, RPS16, RPS17, RPS26, RPS23, RPS14, RPL18, RPL11, RNPS1, RPL10A, RPL23, PPP2R2A, ETF1, RPS6, RPL3, RPS10, RPS3, RPS11, RPL35, RPS7, RPLP0, RPL9, RPL27, RPS8, RPLP2, RPL27A, RPL34, RPL38, RPL15, RPS15A, RPS13, PPP2CA, …
METABOLISM OF PROTEINS	-2.31	0	0	326	193	EIF2S2, TRAM1, LDHD, RPL7, VBP1, RPS9, PIGA, SUMF2, BCS1L, CCT5, RPL23, RPL14, RPL37A, ALG1, RPL21, RPS24, RPL35A, FBXW5, PFDN1, CCT2, DNAJC19, RPS4X, RPL35, ALG9, CCT7, EIF3E, RPL6, RPS2, DOLK, EIF2S1, SSR3, MCFD2, RPL10, PIGU, RPL26, MTX1, EIF1AX, EIF3I, RPL5, RPL24, RPL34, RPL17, B4GALT1, RPL19, B4GALT3, RPS28, MPI, TIMM50, SEC11A, RPL22, COX17, RPL39, B3GNTL1, SEC61A2, EIF2B1, SEC11C, RPSA, R…	-1.81	0	0.199	326	128	RPS3, RPS11, PRKCSH, PIGW, TBCE, COX17, RPL35, RPS7, CCT5, PIGU, TIMM8B, EIF2S2, RPLP0, EIF1AX, RPL9, RPL27, RPS8, GNPNAT1, CCT8, SLC25A12, RPLP2, EIF2B5, RPL27A, RPL34, PFDN2, RPL38, RPL15, EIF3B, EIF5A, EIF2B1, C1GALT1C1, KIF13A, RPS15A, EIF5B, TUBA4A, EIF3E, EEF1G, RPS13, TIMM17A, SSR4, TOMM20, CCT2, EIF3K, RPS20, RPSA, RPL39, SRP72, DAD1, RPS27, EEF1B2, RPL12, ST6GAL1, EDEM3, TIMM22, TBCC, SP…
ACTIVATION OF THE MRNA UPON BINDING OF THE CAP BINDING COMPLEX AND EIFS AND SUBSEQUENT BINDING TO 43S	-2.29	0	0.001	52	43	RPS24, RPS4X, EIF3E, RPS2, EIF2S1, EIF1AX, EIF3I, RPS28, RPSA, RPS25, EIF4H, RPS29, RPS6, RPS17, EIF3B, EIF3F, RPS19, FAU, RPS3, RPS15A, RPS23, RPS18, RPS15, RPS26, RPS7, RPS8, RPS5, EIF4E, RPS16, RPS13, RPS10, RPS12, EIF3G, EIF3K, EIF4A1, RPS27A, RPS20, RPS11, RPS14, EIF3D, EIF4EBP1, RPS27, RPS21	-1.52	0.035	0.29	52	35	RPS5, EIF4EBP1, EIF3A, EIF3I, RPS4X, RPS16, RPS17, RPS26, RPS23, RPS14, EIF4H, RPS6, RPS10, RPS3, RPS11, RPS7, EIF2S2, EIF1AX, RPS8, EIF3B, RPS15A, EIF3E, RPS13, EIF3K, RPS20, RPSA, RPS27, RPS27A, EIF3G, RPS12, EIF2S1, RPS21, EIF4A1, EIF3D, EIF4E
FORMATION OF THE TERNARY COMPLEX AND SUBSEQUENTLY THE 43S COMPLEX	-2.25	0	0.001	44	39	RPS24, RPS4X, EIF3E, RPS2, EIF2S1, EIF1AX, EIF3I, RPS28, RPSA, RPS25, RPS29, RPS6, RPS17, EIF3B, EIF3F, RPS19, FAU, RPS3, RPS15A, RPS23, RPS18, RPS15, RPS26, RPS7, RPS8, RPS5, RPS16, RPS13, RPS10, RPS12, EIF3G, EIF3K, RPS27A, RPS20, RPS11, RPS14, EIF3D, RPS27, RPS21	-1.54	0.036	0.279	44	31	RPS5, EIF3A, EIF3I, RPS4X, RPS16, RPS17, RPS26, RPS23, RPS14, RPS6, RPS10, RPS3, RPS11, RPS7, EIF2S2, EIF1AX, RPS8, EIF3B, RPS15A, EIF3E, RPS13, EIF3K, RPS20, RPSA, RPS27, RPS27A, EIF3G, RPS12, EIF2S1, RPS21, EIF3D
METABOLISM OF MRNA	-2.2	0	0.004	191	121	RPL7, RQCD1, KHSRP, RPS9, EXOSC7, PSMB8, RPL23, RPL14, RPL37A, RPL21, PSMB1, RPS24, RPL35A, PSMD10, PSMA1, RPS4X, RPL35, LSM1, ZFP36, PSMA6, RPL6, RPS2, DCPS, PSMA3, EXOSC9, PSMA2, RPL10, PRKCA, RPL26, NCBP1, RNPS1, PSMD13, RPL5, RPL24, RPL34, RPL17, PSMC3, PSMB2, PSMA7, RPL19, PPP2R1A, RPS28, PSMD3, RPL22, RPL39, PSMD6, RPSA, RPLP1, PSMD4, PSMB6, RPS25, RPL15, RPL7A, RPL8, RPS29, NCBP2, PSMB3, R…	-1.46	0.016	0.307	191	109	RPL36, UPF2, PSMA7, RPL5, RPL14, RPL10, RPL7, RPL19, RPS5, RPL36A, RPL41, PAIP1, PSMB2, RPS4X, PSMD1, RPL37, RPL6, RPS16, RPS17, RPS26, RPS23, RPS14, LSM4, PSMB6, DIS3, PSMD2, PSMC3, PSMC2, RPL18, LSM2, RPL11, PSMB10, YWHAZ, RNPS1, RPL10A, RPL23, PSMA6, PSMA3, PPP2R2A, LSM1, ETF1, RPS6, PSMD8, RPL3, PARN, RPS10, YWHAB, EXOSC8, PSMD13, PSMC4, PSMC6, KHSRP, RPS3, RPS11, RPL35, RPS7, PSMD7, PSMD12, …
METABOLISM OF RNA	-2.18	0	0.004	232	142	RPL7, RQCD1, KHSRP, RPS9, NUP107, NUP85, EXOSC7, PSMB8, RPL23, CLNS1A, RPL14, RPL37A, RPL21, PSMB1, RPS24, RPL35A, PSMD10, PSMA1, RPS4X, RPL35, LSM1, ZFP36, PSMA6, RPL6, RPS2, PRMT5, DCPS, PSMA3, EXOSC9, PSMA2, RPL10, PRKCA, RPL26, NCBP1, RNPS1, SNRPB, PSMD13, RPL5, RPL24, RPL34, RPL17, PSMC3, PSMB2, PSMA7, RPL19, PPP2R1A, RPS28, AAAS, NUP37, PSMD3, RPL22, RPL39, NUP205, PSMD6, RPSA, RPLP1, PSMD4…	-1.57	0.003	0.271	232	135	RPL36, UPF2, PSMA7, RPL5, RPL14, RPL10, RPL7, RPL19, RPS5, RPL36A, RPL41, PAIP1, PSMB2, RPS4X, PSMD1, RPL37, SNRPB, RPL6, RPS16, RPS17, RANBP2, RPS26, RPS23, RPS14, LSM4, PSMB6, DIS3, PSMD2, PSMC3, PSMC2, RPL18, NUP93, LSM2, RPL11, NUP210, GEMIN7, PSMB10, YWHAZ, RNPS1, RPL10A, RPL23, PSMA6, PSMA3, PPP2R2A, LSM1, ETF1, RPS6, PSMD8, NUP50, RPL3, PARN, RPS10, YWHAB, EXOSC8, PSMD13, PSMC4, PSMC6, KHS…
MRNA SPLICING MINOR PATHWAY	-2.11	0	0.014	41	29	EFTUD2, POLR2J, POLR2A, NCBP1, SNRPB, TXNL4A, SRSF2, SF3B3, POLR2C, POLR2K, SNRPD3, NCBP2, SNRPE, POLR2E, GTF2F2, POLR2F, LSM2, SNRPD2, POLR2H, SF3B4, SNRNP40, NHP2L1, SNRPG, POLR2I, SNRPD1, SF3B5, SNRPF, POLR2L, GTF2F1	-1.74	0.015	0.224	41	21	POLR2H, EFTUD2, SNRPD2, SNRPG, POLR2C, SNRPE, SF3B4, POLR2L, SF3B3, SNRPD3, GTF2F2, POLR2D, NCBP1, SRSF1, SRSF7, SNRNP40, NCBP2, SNRPF, NHP2L1, SNRPD1, GTF2F1
PROTEIN FOLDING	-1.95	0	0.072	41	25	VBP1, CCT5, FBXW5, PFDN1, CCT2, CCT7, KIF13A, PFDN6, TBCA, KIFC3, TUBA1B, TUBA1A, CCT3, PFDN2, PFDN4, TUBA4A, TUBA1C, TBCB, NOP56, FBXO4, TUBB4B, TBCC, FBXO6, ACTB, TUBB6	-1.77	0.009	0.213	41	22	TBCE, CCT5, CCT8, PFDN2, KIF13A, TUBA4A, CCT2, TBCC, TBCB, CCT7, VBP1, TUBA1A, PFDN4, TUBA1B, CCT6A, CCT3, NOP56, TUBB4B, FBXO6, FBXO4, ACTB, TUBB6
MRNA SPLICING	-1.93	0	0.081	101	51	SF3A2, CPSF3, PTBP1, CSTF3, SRSF9, DHX38, EFTUD2, POLR2J, POLR2A, NCBP1, RNPS1, SNRPB, TXNL4A, PABPN1, CD2BP2, SRSF2, SF3B3, POLR2C, U2AF2, POLR2K, SNRPD3, NCBP2, SF3A1, CLP1, MAGOH, SUGP1, SNRPE, POLR2E, SF3A3, GTF2F2, SNRPB2, POLR2F, PHF5A, LSM2, SNRPD2, U2AF1, SRSF3, POLR2H, SF3B4, HNRNPA0, PCBP1, SNRNP40, NHP2L1, SNRPG, SNRPA, POLR2I, SNRPD1, SF3B5, SNRPF, POLR2L, GTF2F1	-1.75	0.003	0.219	101	65	SF3B5, SF3A2, SRSF2, CPSF1, POLR2J, POLR2I, PTBP1, POLR2G, SNRPA1, CCAR1, LSM2, TXNL4A, FUS, RNPS1, PCF11, U2AF2, HNRNPK, SRSF6, PABPN1, NUDT21, HNRNPF, CPSF3, CD2BP2, CPSF2, POLR2H, EFTUD2, SNRPD2, SNRPG, HNRNPH1, HNRNPA0, POLR2C, SUGP1, SNRPE, SF3B4, PCBP1, HNRNPA2B1, DHX38, POLR2L, PHF5A, SRSF9, HNRNPR, SF3B3, HNRNPC, SNRPD3, SF3A1, GTF2F2, POLR2D, NCBP1, SNRPA, SRSF1, MAGOH, SRSF7, HNRNPH2, S…
ACTIVATION OF CHAPERONE GENES BY XBP1S	-1.89	0.006	0.1	37	18	ATP6V0D1, DCTN1, PDIA6, ZBTB17, XBP1, FKBP14, YIF1A, SERP1, SSR1, PREB, PDIA5, DNAJB11, HYOU1, TSPYL2, WFS1, SRPRB, DNAJB9, LMNA	-2.03	0	0.094	37	15	PDIA6, XBP1, PREB, DNAJC3, FKBP14, SSR1, LMNA, SERP1, PDIA5, WFS1, DNAJB11, SRPRB, TSPYL2, DNAJB9, HYOU1
