# Supplementary material for: Developmental Exposure to 2,2′,4,4′-Tetrabromodiphenyl Ether Permanently Alters Blood-Liver Balance of Lipids in Male Mice
Source: Front Endocrinol (Lausanne). 2018 Sep 20;9:548. doi: 10.3389/fendo.2018.00548 (PMC6158338; doi:10.3389/fendo.2018.00548)
Supplement: Supplementary file 3 [file Table_3.XLSX]

## Sheet: Sheet0
Supplemental File 2. IPA Disease and BioFunctions analysis performed on merged list of genes differentially regulated (Fold change >2, q <0.05) in livers of mice exposed to 1 mg/kg BW BDE-47 pre- or neonally.
Categories	Diseases or Functions Annotation	p-Value	Predicted Activation State	Activation z-score	Molecules	# Molecules
Lipid Metabolism, Molecular Transport, Small Molecule Biochemistry	Concentration of lipid	7.1e-08		-1.717	ABCD2,ACSL4,ADORA1,ANXA5,APOA4,ARNTL,AVPR1A,BCO1,CD36,CDKN1A,CHKA,CPE,CXCL14,CYBB,DIO1,ELOVL3,FABP4,FABP5,FGL1,G0S2,IGF2,IL1R1,LCN2,LMNA,MRC1,NUCB2,PCTP,RBP2,SAA1,SERPINA6,SMPD3,SPP1,VLDLR	33
Organismal Development	Size of body	1.83e-07		-1.485	ACTG1,ANXA2,ARL6IP5,ARNTL,CAMK2B,CD36,CDKN1A,CKS1B,CPE,CSF1R,CXCL14,CYBB,EHD4,EIF6,FABP4,FABP5,FGL1,G0S2,GLIS3,H2AFX,HSPB1,IGF2,IL1R1,KCNA2,LMNA,MRAP2,MTHFR,SLC35C1,SMPD3,SPP1,ST14,SYNE1,VLDLR	33
Cellular Movement	Cell movement	2.83e-07	Decreased	-2.495	ACSL4,ACTA2,ACTB,ADAMTS7,ADORA1,ANXA2,ANXA5,APCS,ARFGAP3,BIN2,CD36,CDKN1A,CSF1R,CTSE,CXCL14,CXCL2,Cxcl9,CYBB,CYP2C8,DAB1,DAPK3,FABP4,FABP5,FGL2,FMNL2,FNDC3B,FOXQ1,FYB,HSP90AA1,HSPB1,HYOU1,IGF2,IL1R1,JUND,KDR,LCN2,LMNA,LY6D,MARCO,MIIP,MME,Mt2,NREP,NT5E,NUCB2,OSMR,P2RY4,PLET1,PPP1R14B,RGS3,S100A10,SAA1,Saa3,SEMA3E,SERPINB1,SOCS3,SPP1,ST14,Tpm1,USP2,VLDLR,WISP1	62
Cellular Movement	Migration of cells	2.83e-07	Decreased	-2.239	ACSL4,ACTA2,ACTB,ADAMTS7,ADORA1,ANXA2,ANXA5,APCS,ARFGAP3,CD36,CDKN1A,CSF1R,CTSE,CXCL14,CXCL2,Cxcl9,CYBB,CYP2C8,DAB1,DAPK3,FABP4,FABP5,FMNL2,FNDC3B,FOXQ1,FYB,HSP90AA1,HSPB1,HYOU1,IGF2,IL1R1,KDR,LCN2,LMNA,LY6D,MARCO,MIIP,MME,NREP,NT5E,NUCB2,OSMR,P2RY4,PLET1,PPP1R14B,RGS3,S100A10,SAA1,SEMA3E,SERPINB1,SOCS3,SPP1,ST14,Tpm1,USP2,VLDLR,WISP1	57
Cellular Movement	Cell movement of myeloid cells	2.88e-07		-0.428	ADORA1,ANXA2,APCS,CD36,CDKN1A,CSF1R,CTSE,CXCL14,CXCL2,Cxcl9,CYBB,CYP2C8,FABP4,HSPB1,IL1R1,KDR,LCN2,NT5E,P2RY4,S100A10,SAA1,SEMA3E,SERPINB1,SOCS3,SPP1	25
Connective Tissue Development and Function, Tissue Morphology	Quantity of adipose tissue	4.23e-07		0.326	APOA4,ARNTL,CDKN1A,CPE,CXCL14,EIF6,FABP5,FGL1,G0S2,GFPT1,IL1R1,LMNA,MRAP2,Mt1,Mt2,SOCS3	16
Gastrointestinal Disease, Hepatic System Disease, Metabolic Disease, Organismal Injury and Abnormalities	Hepatic steatosis	4.69e-07	Increased	2.89	ACSL4,ADORA1,ARNTL,CD36,CDKN1A,F8,FABP4,FABP5,FGL1,G0S2,GSTP1,INSIG2,LMNA,MRAP2,MTHFR,OSMR,SPP1	17
Lipid Metabolism, Molecular Transport, Small Molecule Biochemistry	Quantity of steroid	4.8e-07		-1.771	APOA4,ARNTL,AVPR1A,CD36,CDKN1A,CHKA,CXCL14,CYBB,DIO1,FABP4,FABP5,FGL1,IGF2,IL1R1,LCN2,MRC1,NUCB2,PCTP,SAA1,SERPINA6,SPP1,VLDLR	22
Cellular Movement, Hematological System Development and Function, Immune Cell Trafficking, Inflammatory Response	Cellular infiltration by phagocytes	5.53e-07		-0.481	CD36,CSF1R,CXCL2,CYBB,CYP2C8,FABP4,HSPB1,IL1R1,LCN2,NT5E,P2RY4,S100A10,SAA1,SEMA3E,SOCS3,SPP1	16
Cellular Movement, Immune Cell Trafficking	Leukocyte migration	5.64e-07		-0.818	ACTB,ADORA1,ANXA2,ANXA5,APCS,CD36,CDKN1A,CSF1R,CTSE,CXCL14,CXCL2,Cxcl9,CYBB,CYP2C8,FABP4,FABP5,FYB,HSPB1,HYOU1,IGF2,IL1R1,KDR,LCN2,MARCO,NT5E,P2RY4,RGS3,S100A10,SAA1,SEMA3E,SERPINB1,SOCS3,SPP1	33
Organismal Development	Mass of organism	6.11e-07		0.721	CD36,CDKN1A,CISH,CORIN,CPE,FABP4,FGL1,G0S2,IGF2,IL1R1,LCN2,LMNA,Mt1,Mt2,OSMR,SOCS3,TPGS1,VLDLR	18
Cellular Movement	Homing of cells	6.64e-07		-0.264	ADORA1,ANXA2,BIN2,CD36,CDKN1A,CSF1R,CTSE,CXCL14,CXCL2,Cxcl9,CYBB,FYB,IGF2,IL1R1,KDR,LCN2,MARCO,Mt2,RGS3,SAA1,Saa3,SEMA3E,SERPINB1,SOCS3,SPP1	25
Organismal Survival	Survival of organism	7e-07		-1.96	ADORA1,APCS,CDKN1A,CXCL2,Cxcl9,CYBB,EPCAM,FGL2,GSTA5,GSTP1,HYOU1,IGF2,IL1R1,KDR,KRT18,LCN2,LMNA,MARCO,MME,Mt1,Mt2,MTHFR,NT5E,OSMR,SOCS3,SPP1,ST14,SYNE1,USP2	29
Lipid Metabolism, Small Molecule Biochemistry	Fatty acid metabolism	7.43e-07		-0.663	ABCD2,ACSL4,APCS,APOA4,AVPR1A,CD36,CHKA,CYP2C8,CYP46A1,DAB1,EIF6,ELOVL3,ELOVL6,FABP4,FABP5,FAM213B,IGF2,INSIG2,PCTP,PLSCR1,SAA1,SERPINA6,SMPD3,SOCS3,VLDLR	25
Cellular Movement	Infiltration by myeloid cells	8.17e-07		-0.363	CD36,CSF1R,CXCL2,CYBB,CYP2C8,FABP4,HSPB1,IL1R1,KDR,LCN2,NT5E,P2RY4,S100A10,SAA1,SEMA3E,SOCS3,SPP1	17
Cellular Movement	Chemotaxis	8.9e-07		-0.518	ADORA1,ANXA2,BIN2,CD36,CDKN1A,CSF1R,CTSE,CXCL14,CXCL2,Cxcl9,CYBB,IGF2,IL1R1,KDR,LCN2,MARCO,Mt2,RGS3,SAA1,Saa3,SEMA3E,SERPINB1,SOCS3,SPP1	24
Cellular Movement, Hematological System Development and Function, Immune Cell Trafficking	Cell movement of leukocytes	9.88e-07		-0.763	ACTB,ADORA1,ANXA2,APCS,CD36,CDKN1A,CSF1R,CTSE,CXCL14,CXCL2,Cxcl9,CYBB,CYP2C8,FABP4,FABP5,FYB,HSPB1,HYOU1,IL1R1,KDR,LCN2,MARCO,NT5E,P2RY4,S100A10,SAA1,SEMA3E,SERPINB1,SOCS3,SPP1	30
Cellular Movement, Hematological System Development and Function, Immune Cell Trafficking, Inflammatory Response	Cell movement of phagocytes	1.19e-06		-0.566	ADORA1,ANXA2,CD36,CDKN1A,CSF1R,CTSE,CXCL14,CXCL2,CYBB,CYP2C8,FABP4,HSPB1,IL1R1,KDR,LCN2,MARCO,NT5E,P2RY4,S100A10,SAA1,SEMA3E,SERPINB1,SOCS3,SPP1	24
Cellular Movement	Cellular infiltration	1.24e-06		-0.393	ACTB,APCS,CD36,CSF1R,CXCL2,CYBB,CYP2C8,FABP4,FGL2,HSPB1,HYOU1,IL1R1,KDR,LCN2,NT5E,P2RY4,S100A10,SAA1,SEMA3E,SOCS3,SPP1	21
Cellular Movement, Hematological System Development and Function, Immune Cell Trafficking	Cellular infiltration by leukocytes	1.84e-06		-0.221	APCS,CD36,CSF1R,CXCL2,CYBB,CYP2C8,FABP4,HSPB1,HYOU1,IL1R1,KDR,LCN2,NT5E,P2RY4,S100A10,SAA1,SEMA3E,SOCS3,SPP1	19
Tissue Morphology	Morphology of connective tissue	2.26e-06			ABCD2,ACTA2,ADORA1,APOA4,ARNTL,AVPR1A,BCO1,CD36,CDKN1A,CSF1R,CXCL14,EIF6,FABP4,FGL1,G0S2,IGF2,IL1R1,LCN2,LMNA,MRAP2,Mt1,Mt2,PLSCR1,SPP1,VLDLR,WISP1	26
Cellular Movement, Hematological System Development and Function, Immune Cell Trafficking, Inflammatory Response	Cell movement of neutrophils	2.94e-06		-0.59	ADORA1,CD36,CXCL14,CXCL2,CYBB,CYP2C8,FABP4,HSPB1,IL1R1,LCN2,NT5E,P2RY4,SAA1,SERPINB1,SOCS3,SPP1	16
Connective Tissue Development and Function, Tissue Morphology	Mass of connective tissue	3.07e-06			APOA4,ARNTL,AVPR1A,CDKN1A,G0S2,IGF2,IL1R1,LCN2,LMNA,Mt1,Mt2,SPP1,VLDLR	13
Cellular Movement, Hematological System Development and Function, Immune Cell Trafficking	Cell movement of granulocytes	3.1e-06		-0.591	ADORA1,APCS,CD36,CXCL14,CXCL2,Cxcl9,CYBB,CYP2C8,FABP4,HSPB1,IL1R1,LCN2,NT5E,P2RY4,SAA1,SERPINB1,SOCS3,SPP1	18
Cancer, Gastrointestinal Disease, Hepatic System Disease, Organismal Injury and Abnormalities	Hepatocellular carcinoma	3.32e-06			ACTG1,CDKN1A,CEP152,CKS1B,CRELD2,CSF1R,CXCL14,CXCL2,F8,FGL1,FOXQ1,HSP90AA1,IGF2,KDR,MARCO,mir-425,MME,MRC1,Mt1,Mt2,OSMR,SLC26A4,SMYD5,SOCS3,SPP1,ST14,SYNE1,VSIG4	28
Cardiovascular Disease	Occlusion of blood vessel	3.85e-06	Decreased	-2.031	ACTA2,ADAMTS7,ADORA1,APCS,APOA4,CD36,CDKN1A,CXCL2,F8,FABP4,FABP5,H2AFX,IGF2,IL1R1,KDR,LCN2,MTHFR,SAA1,SOCS3,SPP1,ST14,VLDLR,VSIG4	23
Respiratory System Development and Function	Respiratory quotient	3.91e-06		1.89	ARNTL,CPE,FGL1,G0S2,IL1R1,PCTP,SPP1	7
Cancer, Organismal Injury and Abnormalities	Fibrosarcoma	4.8e-06		0.277	CDKN1A,CSF1R,EPCAM,HYOU1,KDR,NT5E,S100A10	7
Cardiovascular Disease, Organismal Injury and Abnormalities	Vaso-occlusion	4.85e-06	Decreased	-2.031	ACTA2,ADAMTS7,ADORA1,APCS,APOA4,CD36,CDKN1A,CXCL2,F8,FABP4,FABP5,H2AFX,IGF2,IL1R1,KDR,LCN2,MTHFR,SAA1,SOCS3,SPP1,ST14,VLDLR,VSIG4	23
Cardiovascular Disease, Organismal Injury and Abnormalities	Atherosclerosis	5.25e-06	Decreased	-2.346	ACTA2,ADAMTS7,ADORA1,APCS,APOA4,CD36,CDKN1A,CXCL2,FABP4,FABP5,H2AFX,IGF2,IL1R1,KDR,LCN2,SAA1,SOCS3,SPP1,ST14,VLDLR,VSIG4	21
Hematological System Development and Function, Tissue Morphology	Quantity of granulocytes	5.47e-06		0.21	ARNTL,CD36,CDKN1A,CISH,CSF1R,CTSE,CXCL2,CYBB,IL1R1,LCN2,Mt1,Mt2,PLSCR1,SERPINB1,SLC35C1,SOCS3	16
Protein Synthesis	Quantity of protein in blood	7.49e-06		-1.194	APOA4,ARNTL,CD36,CPE,CTSE,CXCL14,FABP4,FABP5,FGL1,GLIS3,IL1R1,LMNA,MRAP2,MRC1,Mt1,Mt2,NT5E,SMPD3,SOCS3,SPP1,SRXN1	21
Lipid Metabolism, Molecular Transport, Small Molecule Biochemistry	Transport of lipid	8.14e-06		-0.597	ACSL4,APCS,APOA4,CD36,CHKA,CYP46A1,FABP4,FABP5,PCTP,PLSCR1,SAA1,SERPINA6,VLDLR	13
Digestive System Development and Function, Hepatic System Development and Function, Organ Morphology, Organismal Development	Morphology of liver	8.75e-06			CDKN1A,CXCL14,EIF6,FABP5,FGL1,G0S2,IGF2,IL1R1,KRT18,LMNA,Mt1,Mt2,OSMR,PCTP,SOCS3,SPP1	16
Cardiovascular Disease, Organismal Injury and Abnormalities	Occlusion of artery	9.57e-06	Decreased	-2.031	ACTA2,ADAMTS7,ADORA1,APCS,APOA4,CD36,CDKN1A,CXCL2,F8,FABP4,FABP5,H2AFX,IGF2,IL1R1,KDR,LCN2,SAA1,SOCS3,SPP1,ST14,VLDLR,VSIG4	22
Cell Morphology, Connective Tissue Development and Function, Tissue Morphology	Morphology of adipocytes	9.66e-06			ABCD2,ARNTL,BCO1,CDKN1A,CXCL14,EIF6,FGL1,G0S2,MRAP2,PLSCR1	10
Cellular Movement, Hematological System Development and Function, Immune Cell Trafficking, Inflammatory Response	Infiltration by neutrophils	9.76e-06		-0.47	CD36,CXCL2,CYP2C8,FABP4,HSPB1,IL1R1,LCN2,NT5E,P2RY4,SOCS3,SPP1	11
Carbohydrate Metabolism, Molecular Transport, Small Molecule Biochemistry	Concentration of D-glucose	1.04e-05		0.088	APOA4,ARNTL,AVPR1A,CD36,CPE,CXCL14,FABP4,FABP5,GLIS3,IGF2,LMNA,Mt1,Mt2,NUCB2,PCTP,SPP1	16
Dermatological Diseases and Conditions, Organismal Injury and Abnormalities	Psoriasis	1.12e-05			ACTA2,ALDH3A2,ANXA2,CD36,EIF6,ELOVL3,FABP5,G0S2,GSTP1,H2AFX,JUND,KDELR2,KDR,KRT18,LCN2,MANF,OSMR,PLSCR1,SEC23B,SERPINB1,SOCS3,SRM	22
Endocrine System Development and Function	Glucose tolerance	1.24e-05		-0.905	ARNTL,CDKN1A,CPE,CXCL14,FABP4,FABP5,FGL1,G0S2,GLIS3,HYOU1,IL1R1,PLSCR1,SOCS3,SPP1	14
Cell-To-Cell Signaling and Interaction	Adhesion of blood cells	1.3e-05		1.303	ADORA1,ANXA5,APCS,APOA4,CD36,CXCL2,CYBB,FYB,IL1R1,KDR,MARCO,MRC1,NT5E,SAA1,SEMA3E,SLC35C1,SPP1	17
Cellular Movement, Hematological System Development and Function, Immune Cell Trafficking	Homing of leukocytes	1.3e-05		-0.151	ADORA1,CDKN1A,CSF1R,CTSE,CXCL14,CXCL2,Cxcl9,CYBB,FYB,IL1R1,KDR,LCN2,MARCO,SAA1,SERPINB1,SOCS3,SPP1	17
Behavior	Behavior	1.47e-05		0.709	ABCD2,ACTG1,ADORA1,APOA4,ARL6IP5,ARNTL,AVPR1A,CAMK2B,CD36,CDKN1A,CPE,CXCL14,CYBB,CYP2A6 (includes others),CYP46A1,IGF2,IL1R1,KCNA2,KDR,LCN2,MME,MRAP2,NPAS2,NREP,NT5E,S100A10,SERPINA6,SLC17A8,SLC26A4,SLC35C1,SYNE1,TPGS1,VLDLR	33
Lipid Metabolism, Molecular Transport, Small Molecule Biochemistry	Concentration of sterol	1.69e-05		0.04	APOA4,ARNTL,CD36,CDKN1A,CHKA,CXCL14,CYBB,DIO1,FABP4,FABP5,FGL1,PCTP,SAA1,SPP1,VLDLR	15
Cancer, Organismal Injury and Abnormalities	Adenoma	1.7e-05			ACTA2,ANXA2,ANXA5,APCS,C9orf16,CAD,CAMK2B,CDKN1A,CHKA,EPCAM,FABP4,FOXQ1,GSTP1,H2AFX,HSP90AA1,IGF2,KDR,LCN2,PSAT1,SCARA5,SPP1,VSIG4	22
Cell-To-Cell Signaling and Interaction, Hematological System Development and Function	Interaction of leukocytes	1.77e-05		0.437	ADORA1,ANXA5,APCS,APOA4,CD36,CXCL2,CYBB,FYB,IL1R1,KDR,MARCO,MRC1,NT5E,SAA1,SEMA3E,SLC35C1,SPP1	17
Cell-To-Cell Signaling and Interaction, Hematological System Development and Function, Immune Cell Trafficking	Adhesion of immune cells	1.84e-05		0.327	ADORA1,ANXA5,APCS,APOA4,CD36,CXCL2,CYBB,FYB,IL1R1,KDR,MARCO,MRC1,NT5E,SEMA3E,SLC35C1,SPP1	16
Digestive System Development and Function	Morphology of digestive system	1.85e-05			ARNTL,CD36,CDKN1A,CISH,CREB3L2,CSF1R,CXCL14,CYBB,EHD4,EIF6,FABP5,FGL1,G0S2,GLIS3,IGF2,IL1R1,KRT18,LMNA,Mt1,Mt2,OSMR,PCTP,PLS1,SOCS3,SPP1	25
Endocrine System Disorders, Gastrointestinal Disease, Metabolic Disease, Organismal Injury and Abnormalities	Experimentally-induced diabetes	1.85e-05			ANXA2,ANXA5,HSPB1,LCN2,Mt1,S100A10,SPP1,YBX3	8
Connective Tissue Development and Function, Tissue Morphology	Size of connective tissue	1.86e-05			ARNTL,AVPR1A,BCO1,CDKN1A,CXCL14,FABP4,FGL1,G0S2,IL1R1,MRAP2,PLSCR1	11
Cell-To-Cell Signaling and Interaction	Binding of blood cells	1.89e-05		1.909	ADORA1,ANXA5,APCS,APOA4,CD36,CXCL2,CYBB,F8,FYB,IL1R1,KDR,MARCO,MRC1,NT5E,SAA1,SEMA3E,SLC35C1,SPP1	18
Connective Tissue Development and Function, Tissue Morphology	Size of adipose tissue	1.89e-05			ARNTL,BCO1,CDKN1A,CXCL14,FABP4,FGL1,G0S2,MRAP2,PLSCR1	9
Metabolic Disease	Glucose metabolism disorder	1.97e-05		1.713	ACSL4,ACTA2,AKR1E2,ANXA2,ANXA5,ARNTL,CD36,CDKN1A,CISH,CPE,CXCL14,Cxcl9,CYBB,DAB1,DNAJB9,FABP4,FABP5,FGL1,GLIS3,GSTP1,HSPB1,HYOU1,IGF2,IL1R1,KDR,LCN2,LMNA,LY6D,MME,MRC1,Mt1,NT5E,OSMR,PLSCR1,S100A10,SEMA6B,SOCS3,SPP1,YBX3	39
Neurological Disease	Movement Disorders	2.13e-05		-0.193	ABCD2,ACTB,ADORA1,ANXA2,APOA4,ARL6IP5,ARMCX3,ARNTL,CADM4,CAMK2B,CPE,CSF1R,DAB1,GSTP1,HSP90AA1,HSPB1,IGF2,IL1R1,KDR,LCN2,LMNA,LRG1,MME,NREP,PCTP,PDE6H,PSAT1,S100A10,SLC26A4,SPP1,SRM,SYNE1,USP2,VLDLR	34
Hematological System Development and Function, Tissue Morphology	Quantity of leukocytes	2.24e-05		0.464	ARNTL,AVPR1A,CD36,CDKN1A,CISH,CSF1R,CTSE,CXCL14,CXCL2,CYBB,FABP5,FYB,GADD45G,GSTP1,H2AFX,IGF2,IL1R1,LCN2,Mt1,Mt2,PLSCR1,SAA1,SERPINB1,SLC35C1,SLC39A10,SOCS3,SPP1,ST14,USP2,VSIG4	30
Molecular Transport	Transport of molecule	2.27e-05		-0.668	ACSL4,ADORA1,ANXA2,APCS,APOA4,ARL6IP5,ARNTL,AVPR1A,BHLHA15,CAMK2B,CD36,CHKA,CPE,CREB3L2,CXCL2,CYP46A1,ELOVL3,FABP4,FABP5,HID1,JUND,KCNA2,KDELR2,LCN2,Mt1,Mt2,NUCB2,P2RY4,P3H1,PCTP,PLSCR1,SAA1,SCARA5,SEC23B,SERPINA6,SERPINA7,SLC13A2,SLC17A8,SLC26A4,SLC37A1,SLC39A10,SMPD3,SOCS3,VLDLR	44
Cellular Movement, Hematological System Development and Function, Immune Cell Trafficking, Inflammatory Response	Chemotaxis of leukocytes	2.39e-05		-0.474	ADORA1,CDKN1A,CSF1R,CTSE,CXCL14,CXCL2,Cxcl9,CYBB,IL1R1,KDR,LCN2,MARCO,SAA1,SERPINB1,SOCS3,SPP1	16
Dermatological Diseases and Conditions, Organismal Injury and Abnormalities	Chronic psoriasis	2.88e-05			ALDH3A2,FABP5,GSTP1,KDELR2,LCN2,MANF,PLSCR1,SEC23B,SRM	9
Cellular Movement	Cellular infiltration by myeloid cells	3.15e-05		-0.274	CD36,CXCL2,CYP2C8,FABP4,HSPB1,IL1R1,KDR,LCN2,NT5E,P2RY4,SOCS3,SPP1	12
Cell-To-Cell Signaling and Interaction, Hematological System Development and Function, Inflammatory Response	Binding of blood platelets	3.16e-05	Increased	2.565	ANXA5,APOA4,CD36,CYBB,F8,FYB,SAA1	7
Connective Tissue Development and Function, Tissue Morphology	Quantity of connective tissue	3.21e-05		1.357	APCS,APOA4,ARNTL,CDKN1A,CPE,CREB3L2,CXCL14,EIF6,FABP5,FGL1,G0S2,GFPT1,IL1R1,KDR,LCN2,LMNA,MRAP2,Mt1,Mt2,NT5E,SOCS3,SPP1	22
Hematological System Development and Function, Lymphoid Tissue Structure and Development, Tissue Morphology	Quantity of lymphocytes	3.3e-05		0.869	ARNTL,AVPR1A,CD36,CDKN1A,CISH,CSF1R,CTSE,CXCL14,FABP5,FYB,GADD45G,GSTP1,H2AFX,IGF2,IL1R1,LCN2,Mt1,Mt2,SAA1,SLC35C1,SLC39A10,SOCS3,SPP1,ST14,VSIG4	25
Hematological System Development and Function, Tissue Morphology	Quantity of myeloid cells	3.47e-05		0.73	ARNTL,CD36,CDKN1A,CISH,CSF1R,CTSE,CXCL14,CXCL2,CYBB,IL1R1,LCN2,Mt1,Mt2,PLSCR1,SERPINB1,SLC35C1,SOCS3,SPP1,USP2	19
Lipid Metabolism, Molecular Transport, Small Molecule Biochemistry	Export of cholesterol	3.63e-05		0.438	APCS,APOA4,CD36,CYP46A1,FABP4,PCTP,SAA1,VLDLR	8
Hematological System Development and Function, Inflammatory Response, Tissue Morphology	Quantity of neutrophils	3.74e-05		1.006	ARNTL,CD36,CXCL2,CYBB,IL1R1,LCN2,Mt1,Mt2,PLSCR1,SERPINB1,SLC35C1,SOCS3	12
Cell Death and Survival	Apoptosis of kidney	3.84e-05		0	ADORA1,CDKN1A,CYBB,EHD4,GFPT1,LCN2,Mt1,Mt2	8
Inflammatory Response	Inflammation of body cavity	3.93e-05		0.574	ACTA2,ACTB,ADGRE1,ADORA1,ANXA5,APCS,APOA4,CD36,CDKN1A,CISH,CSF1R,CXCL2,CYBB,F8,GADD45G,GSTP1,IGF2,IL1R1,KDR,KRT18,LCN2,MME,Mt1,Mt2,MTHFR,NT5E,PLS1,SCARA5,SERPINB1,SOCS3,SPP1	31
Lipid Metabolism, Molecular Transport, Small Molecule Biochemistry	Concentration of cholesterol	4.09e-05		-0.473	APOA4,ARNTL,CD36,CDKN1A,CXCL14,CYBB,DIO1,FABP4,FABP5,FGL1,PCTP,SAA1,SPP1,VLDLR	14
Connective Tissue Development and Function, Tissue Morphology	Mass of adipose tissue	4.36e-05			APOA4,ARNTL,CDKN1A,G0S2,IGF2,IL1R1,LCN2,LMNA,Mt1,Mt2,VLDLR	11
Organ Morphology, Organismal Development, Organismal Injury and Abnormalities, Renal and Urological Disease, Renal and Urological System Development and Function	Abnormal morphology of dilated renal tubule	4.36e-05			CDKN1A,EHD4,GLIS3,Mt1,Mt2,SPP1	6
Organismal Injury and Abnormalities, Tissue Morphology	Size of lesion	4.83e-05			ANXA5,APOA4,CDKN1A,CYP2C8,FABP4,IGF2,IL1R1,KDR,LCN2,Mt1,Mt2,NT5E,OSMR,SOCS3,SPP1	15
Immunological Disease	Abnormal immunological tolerance	5.35e-05			ADGRE1,CDKN1A,F8	3
Inflammatory Response, Organismal Injury and Abnormalities	Inflammation of organ	5.51e-05		0.798	ACTA2,ACTB,ADGRE1,ADORA1,ANXA5,APCS,APOA4,ARFGAP3,CD36,CDKN1A,CISH,CSF1R,CTSE,CXCL2,CYBB,ELOVL3,F8,FABP4,FABP5,GADD45G,GSTP1,IGF2,IL1R1,KDR,KRT18,LCN2,MME,Mt1,Mt2,MTHFR,NT5E,OSMR,PLS1,SCARA5,SERPINB1,SOCS3,SPP1,ST14	38
Carbohydrate Metabolism	Quantity of carbohydrate	5.58e-05		-0.757	ANXA5,APOA4,ARNTL,AVPR1A,CD36,CHKA,CPE,CXCL14,DNAJB9,FABP4,FABP5,GFPT1,GLIS3,IGF2,LMNA,Mt1,Mt2,NUCB2,PCTP,SPP1	20
Cell Morphology, Connective Tissue Development and Function, Tissue Morphology	Size of connective tissue cells	5.64e-05			ARNTL,BCO1,CDKN1A,CXCL14,FGL1,G0S2,IL1R1,MRAP2,PLSCR1	9
Tissue Morphology	Quantity of cells	5.89e-05		-0.302	APCS,APOA4,ARNTL,AVPR1A,Bmp8b,CD36,CDKN1A,CISH,CREB3L2,CSF1R,CTSE,CXCL14,CXCL2,CYBB,EHD4,FABP5,FGL1,FOXQ1,FYB,GADD45G,GLIS3,GSTP1,H2AFX,HSPB1,IGF2,IL1R1,KDR,KRT18,LCN2,MME,Mt1,Mt2,NT5E,PLSCR1,S100a11,SAA1,SERPINB1,SLC17A8,SLC35C1,SLC39A10,SMPD3,SOCS3,SPP1,ST14,USP2,VLDLR,VSIG4	47
Cancer, Organismal Injury and Abnormalities	Metastasis	6.12e-05		-0.589	ACTA2,ACTB,ANXA5,CD36,CDKN1A,CSF1R,CXCL2,CYBB,EPCAM,FABP5,GSTP1,HSP90AA1,HYOU1,IGF2,KDR,KRT18,LCN2,mir-425,MME,Mt1,Mt2,MTHFR,NT5E,SMPD3,SMYD5,SOCS3,SPP1,WISP1	28
Drug Metabolism	Metabolism of xenobiotic	6.16e-05			ALDH3A2,CYP2A6 (includes others),CYP2C8,CYP46A1,GSTA5,GSTP1	6
Cell Morphology, Hematological System Development and Function, Immunological Disease, Inflammatory Response, Nervous System Development and Function, Neurological Disease	Abnormal morphology of microglia	6.22e-05			ABCD2,Mt1,Mt2,SPP1	4
Cell Death and Survival	Cell death of renal tubule	6.69e-05		0.928	ADORA1,CDKN1A,LCN2,Mt1,Mt2,SPP1	6
Hematological System Development and Function, Inflammatory Response, Tissue Morphology	Quantity of phagocytes	7.03e-05		1.066	ARNTL,CD36,CDKN1A,CSF1R,CXCL14,CXCL2,CYBB,IL1R1,LCN2,Mt1,Mt2,PLSCR1,SERPINB1,SLC35C1,SOCS3,SPP1,USP2	17
Cellular Development, Cellular Growth and Proliferation, Renal and Urological System Development and Function	Cell proliferation of kidney cell lines	7.07e-05		-0.78	CDKN1A,CHKA,CSF1R,HSP90AA1,LMNA,Mt1,Mt2,SOCS3,WISP1,YBX3	10
Cell Death and Survival	Cell death	7.1e-05		1.528	ABCD2,ACSL4,ACTB,ADORA1,ANXA2,ANXA5,APCS,ARL6IP5,ARNTL,Bmp8b,CAMK2B,CD36,CDKN1A,CHKA,CHMP4B,CISH,CREB3L2,CSF1R,CTSE,CXCL2,CYBB,CYP2C8,DAPK3,EHD4,EIF2B4,EIF6,EPCAM,FABP4,FGL2,G0S2,GADD45G,GFPT1,GLIS3,GSTP1,H2AFX,HSP90AA1,HSPB1,HYOU1,IGF2,IL1R1,JUND,KDR,KRT18,LCN2,LMNA,MANF,MIIP,MME,Mt1,Mt2,MTHFR,NPAS2,NT5E,OSMR,PCTP,PLS1,PLSCR1,RGS3,S100A10,SAA1,Saa3,SDF2L1,SEC23B,SERPINB1,SLC26A4,SLC39A10,SMPD3,S…	76
Lipid Metabolism, Molecular Transport, Small Molecule Biochemistry	Concentration of acylglycerol	7.17e-05		-0.263	ADORA1,APOA4,ARNTL,CD36,CHKA,CXCL14,CYBB,FABP4,FABP5,FGL1,G0S2,IGF2,LMNA,SPP1,VLDLR	15
Cancer, Organismal Injury and Abnormalities	Serous neoplasm	7.26e-05			ANXA2,CAMK2B,CDKN1A,CEP152,CKS1B,CORIN,CWC22,DAPK3,EPCAM,FARP1,FGL2,GALE,H2AFX,HSP90AA1,KDR,KRT18,LCN2,NPAS2,SAA1,SERPINA7,SPP1,TSPYL2	22
Cellular Development, Cellular Growth and Proliferation, Digestive System Development and Function, Hepatic System Development and Function, Organ Development, Tissue Development	Proliferation of hepatocytes	7.37e-05		1.383	CDKN1A,CXCL14,FGL1,IGF2,JUND,Mt1,Mt2,OSMR,SOCS3	9
Endocrine System Development and Function, Molecular Transport, Small Molecule Biochemistry	Concentration of hormone	7.72e-05		-1.692	ARNTL,CD36,CDKN1A,CPE,CXCL14,DIO1,FABP4,GLIS3,IGF2,IL1R1,LCN2,LMNA,MRC1,SERPINA6,SMPD3,SPP1	16
Cell Morphology, Connective Tissue Development and Function, Tissue Morphology	Size of adipocytes	7.76e-05			ARNTL,BCO1,CDKN1A,CXCL14,FGL1,G0S2,MRAP2,PLSCR1	8
Connective Tissue Development and Function, Skeletal and Muscular System Development and Function	Strength of femur	7.97e-05			P3H1,SPP1,WISP1	3
Organismal Development	Lean body mass	8.07e-05		-1	CDKN1A,DIO1,G0S2,IGF2,IL1R1,MRAP2,SPP1	7
Organismal Survival	Morbidity or mortality	8.27e-05	Increased	2.954	ACTA2,ACTB,ACTG1,ADORA1,ANXA2,APCS,ARNTL,Bmp8b,CD36,CDKN1A,CHKA,CKS1B,CREB3L2,CSF1R,CXCL14,CXCL2,Cxcl9,CYBB,DAB1,DNAJB9,EHD4,EIF6,F8,FNDC3B,FOXQ1,GLIS3,GSTP1,H2AFX,HSP90AA1,HYOU1,IGF2,IL1R1,INSIG2,KCNA2,KDR,LCN2,LMNA,MARCO,MME,MRC1,Mt1,Mt2,MTHFR,NT5E,P2RY4,RBP2,RMRP,SERPINA6,SERPINB1,SLC35C1,SOCS3,SPP1,SRXN1,ST14,SYNE1,Tpm1,VLDLR,VSIG4,YBX3	59
Hematological System Development and Function, Tissue Morphology	Quantity of blood cells	9.08e-05		0.729	ARNTL,AVPR1A,CD36,CDKN1A,CISH,CSF1R,CTSE,CXCL14,CXCL2,CYBB,FABP5,FYB,GADD45G,GSTP1,H2AFX,IGF2,IL1R1,KDR,LCN2,Mt1,Mt2,PLSCR1,SAA1,SERPINB1,SLC35C1,SLC39A10,SOCS3,SPP1,ST14,USP2,VSIG4	31
Cellular Function and Maintenance	Endocytosis	9.17e-05		-0.023	ADORA1,ANXA5,APCS,CD36,CYBB,EHD4,HSP90AA1,HYOU1,LCN2,MARCO,MRC1,PLSCR1,S100A10,SAA1,SCARA5,SYNE1,USP2,VLDLR	18
Cancer, Immunological Disease, Organismal Injury and Abnormalities	Hyperplasia of spleen	9.19e-05	Increased	2.449	CDKN1A,CISH,GADD45G,LCN2,Mt1,Mt2	6
Lipid Metabolism, Small Molecule Biochemistry, Vitamin and Mineral Metabolism	Metabolism of terpenoid	9.3e-05		0.842	APOA4,BCO1,CYP2A6 (includes others),CYP2C8,CYP46A1,FGL1,IGF2,INSIG2,PCTP,RBP2,SAA1,SERPINA6,VLDLR	13
Cellular Development, Cellular Growth and Proliferation, Digestive System Development and Function, Hepatic System Development and Function, Organ Development	Proliferation of liver cells	9.54e-05		1.107	CDKN1A,CXCL14,FGL1,IGF2,JUND,Mt1,Mt2,OSMR,SOCS3,SPP1	10
Connective Tissue Disorders, Developmental Disorder, Hereditary Disorder, Ophthalmic Disease, Organismal Injury and Abnormalities, Skeletal and Muscular Disorders	Baraitser-Winter syndrome	9.99e-05			ACTB,ACTG1	2
Cell Death and Survival, Cellular Compromise, Hepatic System Development and Function	Cytotoxicity of hepatocytes	9.99e-05			Mt1,Mt2	2
Cell Death and Survival, Cellular Assembly and Organization, Cellular Compromise	Formation of lead inclusion bodies	9.99e-05			Mt1,Mt2	2
Molecular Transport, Small Molecule Biochemistry	Release of Zn2+	9.99e-05			Mt1,Mt2	2
Cell Cycle	Senescence of myeloma cell lines	9.99e-05			CDKN1A,CKS1B	2
Organismal Injury and Abnormalities, Renal and Urological Disease	Severity of renal lesion	9.99e-05			Mt1,Mt2	2
Nutritional Disease	Obesity	0.000103	Increased	2.019	ADGRE1,ADORA1,ARNTL,AVPR1A,CPE,CXCL2,FABP4,FABP5,G0S2,IL1R1,INSIG2,LMNA,MRAP2,Mt1,Mt2,OSMR,SOCS3,SPP1,SRXN1	19
Cellular Movement, Hematological System Development and Function, Immune Cell Trafficking, Inflammatory Response	Chemotaxis of antigen presenting cells	0.000104		0.927	ADORA1,CDKN1A,CSF1R,CTSE,CXCL14,CYBB,MARCO,SAA1,SPP1	9
Lipid Metabolism, Molecular Transport, Small Molecule Biochemistry	Transport of steroid	0.000104		0.694	APCS,APOA4,CD36,CYP46A1,FABP4,PCTP,SAA1,SERPINA6,VLDLR	9
Cellular Movement	Cell movement of tumor cell lines	0.000104		-1.691	ACSL4,ACTA2,ANXA2,CD36,CDKN1A,CSF1R,CXCL14,CXCL2,DAB1,FOXQ1,FYB,HSP90AA1,IGF2,JUND,KDR,LCN2,LMNA,LY6D,MIIP,MME,NREP,RGS3,S100A10,SEMA3E,SOCS3,SPP1,ST14,USP2,WISP1	29
Cellular Movement	Chemotaxis of myeloid cells	0.000106		-0.141	ADORA1,CDKN1A,CSF1R,CTSE,CXCL14,CXCL2,Cxcl9,CYBB,IL1R1,LCN2,SAA1,SERPINB1,SPP1	13
Cardiovascular System Development and Function, Tissue Development	Development of endothelial tissue	0.000107		-1	ANXA2,CD36,CDKN1A,CSF1R,CXCL2,CYBB,FABP4,IGF2,KDR,LRG1,MTHFR,SAA1,SEMA6B,SPP1,VLDLR	15
Tissue Development	Growth of epithelial tissue	0.000108		0.411	ALDH3A2,CD36,CDKN1A,CSF1R,CXCL14,CYBB,FABP4,FGL1,GADD45G,IGF2,JUND,KDR,LCN2,LMNA,LRG1,Mt1,Mt2,OSMR,SAA1,SEMA6B,SOCS3,SPP1,VLDLR	23
Humoral Immune Response, Protein Synthesis	Quantity of immunoglobulin	0.000112		0.558	APCS,ARNTL,AVPR1A,CD36,CDKN1A,CTSE,Cxcl9,GADD45G,H2AFX,IL1R1,MARCO,Mt1,Mt2	13
Connective Tissue Development and Function, Tissue Morphology	Quantity of abdominal adipose tissue	0.000113			ARNTL,G0S2,LMNA	3
Cancer, Endocrine System Disorders, Organismal Injury and Abnormalities	Benign neoplasm of endocrine gland	0.000114			ACTA2,ANXA2,ANXA5,APCS,CAD,CAMK2B,CHKA,FABP4,GSTP1,IGF2	10
Cancer, Hematological Disease, Immunological Disease, Organismal Injury and Abnormalities	Plasma cell neoplasm	0.000122			CSF1R,CXCL2,IGF2,LY6D,S100A10,SPP1,Tpm1	7
Lipid Metabolism, Molecular Transport, Small Molecule Biochemistry	Transport of long chain fatty acid	0.000123		-0.921	ACSL4,CD36,FABP4,FABP5	4
Cancer, Endocrine System Disorders, Organismal Injury and Abnormalities, Reproductive System Disease	Primary ovarian cancer	0.000124			CXCL14,EPCAM,FABP4,LCN2,PSAT1,SPP1	6
Cellular Function and Maintenance	Function of phagocytes	0.000128			CD36,CSF1R,CYBB,HSP90AA1,HSPB1,KDR,LCN2,MARCO,Mt1,Mt2,PCTP,SPP1	12
Organismal Injury and Abnormalities	Fibrosis	0.000129	Increased	2.846	ADORA1,APCS,CD36,CISH,CSF1R,CYBB,GLIS3,GSTP1,HSPB1,IL1R1,JUND,KDR,LCN2,LMNA,Mt1,Mt2,NT5E,SERPINB1,SOCS3,SPP1	20
Molecular Transport	Quantity of metal	0.000137		-1.716	ADORA1,ANXA2,AVPR1A,CYBB,FABP4,HSP90AA1,HYOU1,IGF2,JUND,KDR,LCN2,Mt1,Mt2,NUCB2,SAA1,SLC17A9,SLC39A10,SPP1	18
Cellular Movement	Migration of tumor cell lines	0.000139		-1.591	ACSL4,ACTA2,ANXA2,CD36,CDKN1A,CSF1R,CXCL2,DAB1,FOXQ1,HSP90AA1,IGF2,KDR,LCN2,LMNA,MIIP,MME,NREP,RGS3,S100A10,SEMA3E,SOCS3,SPP1,ST14,USP2,WISP1	25
Cellular Movement, Hematological System Development and Function, Immune Cell Trafficking, Inflammatory Response	Chemotaxis of phagocytes	0.000142		-0.395	ADORA1,CDKN1A,CSF1R,CTSE,CXCL14,CXCL2,CYBB,IL1R1,LCN2,MARCO,SAA1,SERPINB1,SPP1	13
Digestive System Development and Function, Hepatic System Development and Function, Organ Morphology, Organismal Development	Mass of liver	0.000145			CXCL14,EIF6,FABP5,FGL1,G0S2,IGF2,IL1R1,SOCS3	8
Cell Death and Survival	Necrosis	0.000146		1.482	ACTB,ADORA1,ANXA2,ANXA5,CAMK2B,CD36,CDKN1A,CHKA,CHMP4B,CISH,CREB3L2,CSF1R,CXCL2,CYBB,CYP2C8,DAPK3,EHD4,EIF2B4,EIF6,FABP4,FGL2,G0S2,GADD45G,GFPT1,GLIS3,GSTP1,H2AFX,HSP90AA1,HSPB1,HYOU1,IGF2,IL1R1,JUND,KDR,KRT18,LCN2,LMNA,MANF,MIIP,MME,Mt1,Mt2,MTHFR,NT5E,OSMR,PCTP,PLS1,PLSCR1,RGS3,S100A10,SAA1,Saa3,SLC39A10,SMPD3,SOCS3,SPP1,SRXN1,ST14,SYNE1,TUBB6,USP2,WISP1	62
Digestive System Development and Function	Ingestion by mice	0.000151		1.762	APOA4,ARNTL,CD36,CDKN1A,CPE,CXCL14,IL1R1,MRAP2,OSMR,SOCS3	10
Cellular Development, Cellular Growth and Proliferation, Hematological System Development and Function, Hematopoiesis, Inflammatory Response, Lymphoid Tissue Structure and Development	Proliferation of colony-forming granulocyte-macrophages	0.000154			CSF1R,CXCL2,GSTP1	3
Free Radical Scavenging	Metabolism of reactive oxygen species	0.000162		1.584	ACTB,ALDH3A2,ANXA2,APCS,APOA4,CD36,CDKN1A,CXCL14,CXCL2,CYBB,CYP2A6 (includes others),CYP2C8,GSTP1,HSPB1,JUND,MRC1,SOCS3,SPP1	18
Hematological System Development and Function	Hemostasis	0.000165	Increased	2.056	ANXA2,ANXA5,APOA4,ARNTL,CD36,CYBB,F8,FYB,LCN2,SAA1,SCARA5	11
Cancer, Organismal Injury and Abnormalities	Serous adenocarcinoma	0.00017			ANXA2,CAMK2B,CDKN1A,CEP152,CKS1B,CORIN,CWC22,DAPK3,EPCAM,FARP1,FGL2,GALE,H2AFX,HSP90AA1,KDR,KRT18,LCN2,NPAS2,SAA1,SERPINA7,SPP1	21
Organismal Injury and Abnormalities, Renal and Urological Disease	Acute kidney injury	0.000171			ADORA1,FYB,LCN2,MME,SPP1	5
Cellular Function and Maintenance	Function of antigen presenting cells	0.000185			CD36,CSF1R,CYBB,HSP90AA1,HSPB1,KDR,MARCO,Mt1,Mt2,PCTP,SPP1	11
Cell Death and Survival	Apoptosis of renal tubule	0.000187		0.447	ADORA1,CDKN1A,LCN2,Mt1,Mt2	5
Lipid Metabolism, Small Molecule Biochemistry, Vitamin and Mineral Metabolism	Metabolism of cholesterol	0.000189			APOA4,CYP46A1,FGL1,INSIG2,PCTP,SAA1,VLDLR	7
Hematological System Development and Function, Inflammatory Response, Tissue Morphology	Quantity of macrophages	0.000191		1.281	CD36,CSF1R,CXCL14,IL1R1,LCN2,Mt1,Mt2,SOCS3,SPP1,USP2	10
Organismal Survival	Organismal death	0.000204	Increased	3.131	ACTA2,ACTB,ACTG1,ADORA1,ANXA2,ARNTL,Bmp8b,CD36,CDKN1A,CHKA,CKS1B,CREB3L2,CSF1R,CXCL14,CXCL2,Cxcl9,CYBB,DAB1,DNAJB9,EHD4,EIF6,F8,FNDC3B,FOXQ1,GLIS3,GSTP1,H2AFX,HSP90AA1,HYOU1,IGF2,IL1R1,INSIG2,KCNA2,KDR,LCN2,LMNA,MARCO,MME,MRC1,Mt1,Mt2,MTHFR,NT5E,P2RY4,RBP2,RMRP,SERPINA6,SLC35C1,SOCS3,SPP1,SRXN1,ST14,SYNE1,Tpm1,VLDLR,VSIG4,YBX3	57
Lipid Metabolism, Molecular Transport, Small Molecule Biochemistry	Transport of palmitic acid	0.000204			CD36,FABP4,FABP5	3
Cancer, Endocrine System Disorders, Gastrointestinal Disease, Organismal Injury and Abnormalities	Well-differentiated pancreatic endocrine tumor	0.000204			CSF1R,HSP90AA1,KDR	3
Behavior, Nervous System Development and Function	Memory	0.000205		-0.146	ACTG1,ARL6IP5,AVPR1A,CAMK2B,CYBB,CYP46A1,IGF2,IL1R1,NPAS2,NREP,NT5E,VLDLR	12
Lipid Metabolism, Small Molecule Biochemistry	Metabolism of membrane lipid derivative	0.000211		0.415	ALDH3A2,APOA4,CHKA,CSF1R,CYP46A1,FABP5,FGL1,INSIG2,KDR,PCTP,PLSCR1,SAA1,SMPD3,SOCS3,VLDLR	15
Molecular Transport	Secretion of molecule	0.000215		0.212	ACSL4,ADORA1,ANXA2,APOA4,AVPR1A,CD36,CPE,CREB3L2,ELOVL3,FABP4,KCNA2,NUCB2,P3H1,PCTP,SAA1,SEC23B,SLC26A4,SMPD3,SOCS3	19
Cancer, Organismal Injury and Abnormalities	Advanced malignant tumor	0.000217		-0.589	ACTA2,ACTB,ANXA5,CD36,CDKN1A,CSF1R,CXCL2,CYBB,EPCAM,FABP5,GSTP1,H2AFX,HSP90AA1,HYOU1,IGF2,KDR,KRT18,LCN2,mir-425,MME,Mt1,Mt2,MTHFR,NT5E,SMPD3,SMYD5,SOCS3,SPP1,WISP1	29
Lipid Metabolism, Molecular Transport, Small Molecule Biochemistry	Efflux of cholesterol	0.000221		0.2	APCS,APOA4,CD36,FABP4,PCTP,SAA1,VLDLR	7
Cellular Function and Maintenance, Hematological System Development and Function	Function of macrophages	0.000225			CD36,CSF1R,CYBB,HSPB1,MARCO,Mt1,Mt2,PCTP,SPP1	9
Cell Morphology, Tissue Morphology	Morphology of connective tissue cells	0.000227			ABCD2,ADORA1,ARNTL,BCO1,CDKN1A,CSF1R,CXCL14,EIF6,FGL1,G0S2,IL1R1,MRAP2,PLSCR1	13
Cancer, Endocrine System Disorders, Organismal Injury and Abnormalities	Follicular thyroid tumor	0.000228			ANXA5,APCS,CSF1R,GSTP1,KDR,SPP1	6
Endocrine System Development and Function	Insulin sensitivity	0.000245		1.526	ARNTL,CXCL14,FABP4,FABP5,G0S2,HYOU1,SOCS3,SPP1	8
Behavior	Cognition	0.000248		1.197	ACTG1,ADORA1,ARL6IP5,AVPR1A,CAMK2B,CYBB,CYP46A1,IGF2,IL1R1,JUND,LCN2,MME,NPAS2,NREP,NT5E,SMPD3,VLDLR	17
Cell Signaling, Post-Translational Modification	Activation of Protein kinase	0.000262			ADORA1,CDKN1A,CISH,DAB1,FABP4,GADD45G,GSTP1,HSPB1,PDE6H,SAA1,VLDLR	11
Cancer, Organismal Injury and Abnormalities	Neoplasia of epithelial tissue	0.000279		1.147	ABCD2,ACSL4,ACTA2,ACTB,ACTG1,ADAMTS7,ADORA1,ALDH3A2,AMN1,ANXA2,ANXA5,APCS,APOA4,ARFGAP3,ARMCX3,ARNTL,AVPR1A,BHLHA15,BIN2,BZW2,C9orf16,CAD,CAMK2B,CCDC171,CD36,CDK2AP2,CDKN1A,CEP152,CGREF1,CHKA,CHMP4B,CISH,CKS1B,CLDN14,CLEC4F,CORIN,CPE,CREB3L2,CRELD2,CSF1R,CWC22,CXCL14,CXCL2,CYB561,CYBB,CYP2A6 (includes others),CYP2C8,CYP46A1,DAB1,DAPK3,DIO1,DNAJB9,DTX4,EHD4,EIF2B4,EIF6,ELOVL3,EPCAM,F8,FABP4,FABP5,…	181
Cardiovascular System Development and Function, Cellular Development, Cellular Function and Maintenance, Cellular Growth and Proliferation, Organismal Development, Tissue Development	Endothelial cell development	0.000284		-1.283	ANXA2,CD36,CDKN1A,CSF1R,CXCL2,CYBB,FABP4,IGF2,KDR,LRG1,MTHFR,SAA1,SEMA6B,VLDLR	14
Hematological System Development and Function, Humoral Immune Response, Lymphoid Tissue Structure and Development, Tissue Morphology	Quantity of B lymphocytes	0.00029		-0.296	ARNTL,AVPR1A,CD36,CDKN1A,GADD45G,GSTP1,H2AFX,IGF2,LCN2,Mt1,Mt2,SLC39A10,SOCS3,SPP1	14
Embryonic Development, Nervous System Development and Function, Tissue Development	Accumulation of neuroblasts	0.000298			DAB1,VLDLR	2
Cancer, Hematological Disease, Immunological Disease, Organismal Injury and Abnormalities	Common B-cell acute lymphoblastic leukemia	0.000298			HSPB1,MME	2
Embryonic Development, Organismal Development, Tissue Development	Development of ependymal layer	0.000298			DAB1,VLDLR	2
Cellular Compromise, Cellular Function and Maintenance, Organismal Injury and Abnormalities	Endoplasmic reticulum stress response of beta islet cells	0.000298			DNAJB9,IGF2	2
Cancer, Organismal Injury and Abnormalities, Renal and Urological Disease	Formation of renal-cell carcinoma	0.000298			Mt1,Mt2	2
Connective Tissue Development and Function, Organ Morphology, Organismal Development, Reproductive System Development and Function, Tissue Morphology	Mass of periovarial white adipose tissue	0.000298			Mt1,Mt2	2
Auditory Disease, Neurological Disease	Progressive high frequency hearing impairment	0.000298			ACTB,ACTG1	2
Cardiovascular Disease	Thickening of tunica intima	0.000298			IGF2,SPP1	2
Cell Death and Survival	Apoptosis	0.000299		1.938	ACSL4,ADORA1,ANXA2,ANXA5,APCS,ARL6IP5,Bmp8b,CD36,CDKN1A,CHKA,CREB3L2,CSF1R,CTSE,CXCL2,CYBB,DAPK3,EHD4,EIF6,EPCAM,FGL2,G0S2,GADD45G,GFPT1,GLIS3,GSTP1,H2AFX,HSP90AA1,HSPB1,HYOU1,IGF2,IL1R1,JUND,KDR,KRT18,LCN2,LMNA,MME,Mt1,Mt2,NT5E,OSMR,PCTP,PLS1,PLSCR1,RGS3,S100A10,SAA1,SDF2L1,SEC23B,SERPINB1,SLC39A10,SMPD3,SOCS3,SPP1,SRXN1,ST14,SYNE1,USP2,WISP1,YBX3	60
Cardiovascular System Development and Function, Organismal Development	Vasculogenesis	0.0003		-0.574	ANXA2,ARNTL,CD36,CDKN1A,CSF1R,CXCL14,CXCL2,CYBB,EHD4,FABP4,H2AFX,IGF2,KDR,LCN2,LRG1,MTHFR,PTPRB,SAA1,SEMA3E,SEMA6B,SOCS3,SPP1,TUBB6,VLDLR	24
Lipid Metabolism, Small Molecule Biochemistry, Vitamin and Mineral Metabolism	Steroid metabolism	0.000301			APOA4,CYP2A6 (includes others),CYP2C8,CYP46A1,FGL1,IGF2,INSIG2,PCTP,SAA1,SERPINA6,VLDLR	11
Free Radical Scavenging	Synthesis of reactive oxygen species	0.000308		1.584	ACTB,ALDH3A2,ANXA2,APCS,CD36,CDKN1A,CXCL14,CXCL2,CYBB,CYP2A6 (includes others),CYP2C8,GSTP1,HSPB1,JUND,MRC1,SOCS3,SPP1	17
Cancer, Organismal Injury and Abnormalities, Renal and Urological Disease	Advanced kidney carcinoma	0.000311			CSF1R,HSP90AA1,KDR,Mt1,Mt2	5
Cancer, Organismal Injury and Abnormalities, Renal and Urological Disease	Advanced renal cancer	0.000311			CSF1R,HSP90AA1,KDR,Mt1,Mt2	5
Cardiovascular System Development and Function, Cellular Movement	Chemotaxis of endothelial cells	0.000311		0.152	CD36,CXCL14,IGF2,KDR,SEMA3E	5
Cancer, Organismal Injury and Abnormalities	Benign neoplasia	0.000321			ACTA2,ANXA2,ANXA5,APCS,C9orf16,CAD,CAMK2B,CDKN1A,CHKA,CSF1R,CXCL14,EPCAM,FABP4,FABP5,FOXQ1,GSTP1,H2AFX,HSP90AA1,IGF2,KDR,LCN2,NPAS2,PSAT1,SCARA5,SEMA5B,SOCS3,SPP1,VSIG4	28
Cellular Function and Maintenance, Molecular Transport, Small Molecule Biochemistry	Homeostasis of Zn2+	0.000333			Mt1,Mt2,SLC39A10	3
Lipid Metabolism, Molecular Transport, Small Molecule Biochemistry	Concentration of triacylglycerol	0.000354		-0.202	APOA4,ARNTL,CD36,CHKA,CXCL14,CYBB,FABP4,FABP5,FGL1,G0S2,LMNA,SPP1,VLDLR	13
Cellular Function and Maintenance	Function of blood cells	0.000359			ADGRE1,CD36,CDKN1A,CSF1R,CYBB,FYB,GADD45G,HSP90AA1,HSPB1,KDR,LCN2,MARCO,Mt1,Mt2,NT5E,PCTP,SPP1,VSIG4	18
Lipid Metabolism, Molecular Transport, Small Molecule Biochemistry	Concentration of fatty acid	0.000367		-1.325	ABCD2,ACSL4,ADORA1,ARNTL,CD36,ELOVL3,FABP4,FABP5,FGL1,IGF2,PCTP,VLDLR	12
Reproductive System Development and Function	Morphology of reproductive system	0.000377			ACSL4,ARNTL,Bmp8b,CDKN1A,EHD4,GADD45G,H2AFX,HSP90AA1,IGF2,IL1R1,LMNA,Mt1,Mt2,NUCB2,SCARA5,SMPD3,SOCS3,ST14,USP2,VLDLR,YBX3	21
Lipid Metabolism, Small Molecule Biochemistry	Synthesis of lipid	0.000384		-1.356	ACSL4,APOA4,AVPR1A,BCO1,CD36,CHKA,CYP46A1,DAB1,EIF6,ELOVL3,ELOVL6,FABP5,FAM213B,IGF2,INSIG2,KDR,MVD,PCTP,PLSCR1,RGS3,SMPD3,SOCS3	22
Cell Death and Survival, Organismal Injury and Abnormalities, Renal and Urological Disease	Apoptosis of kidney cells	0.000391		-1.103	ADORA1,CDKN1A,CYBB,GFPT1,LCN2,Mt1	6
Cell Death and Survival, Organismal Injury and Abnormalities, Renal and Urological Disease	Necrosis of renal tubule	0.000392		0.322	ADORA1,CDKN1A,LCN2,Mt1,SPP1	5
Gastrointestinal Disease	Abnormal absorption of food	0.000413			CD36,MRAP2,RBP2	3
Hereditary Disorder, Neurological Disease, Organismal Injury and Abnormalities	Peroxisomal acyl CoA oxidase deficiency	0.000413			CXCL14,IL1R1,SPP1	3
Protein Synthesis	Quantity of vldl triglyceride in blood	0.000413			APOA4,ARNTL,CD36	3
Tissue Development	Accumulation of cells	0.000413		1.226	APCS,CDKN1A,CXCL2,Cxcl9,CYBB,DAB1,IL1R1,KDR,KRT18,LCN2,NT5E,SPP1,VLDLR	13
Endocrine System Disorders, Metabolic Disease	Insulin resistance	0.000413		1.5	ACSL4,CD36,CDKN1A,CPE,CYBB,FABP4,FABP5,HYOU1,IGF2,IL1R1,KDR,LMNA,OSMR	13
Cancer, Endocrine System Disorders, Organismal Injury and Abnormalities, Reproductive System Disease	Ovarian Cancer and Tumors	0.000416			ACTG1,ADAMTS7,ADORA1,CAD,CAMK2B,CDKN1A,CEP152,CORIN,CPE,CSF1R,CWC22,CXCL14,DAPK3,EPCAM,FABP4,FARP1,FNDC3B,GPATCH4,GSTP1,H2AFX,HBE1,HSP90AA1,HSPB1,IGF2,KDR,LCN2,LMNA,NPAS2,NT5E,NUGGC,PSAT1,RGS3,SEC23B,SERPINA7,SPP1,ST14,SYNE1,TES,WISP1	39
Organismal Injury and Abnormalities	Wound	0.000465			ACTA2,ANXA2,ARNTL,HSPB1,HYOU1,IL1R1,Mt1,Mt2,SPP1,Tpm1	10
Cell Morphology, Digestive System Development and Function, Hepatic System Development and Function, Organ Morphology, Organismal Development, Tissue Morphology	Morphology of hepatocytes	0.000487			CDKN1A,IGF2,Mt1,Mt2,OSMR,PCTP	6
Digestive System Development and Function, Gastrointestinal Disease, Hepatic System Development and Function, Hepatic System Disease, Inflammatory Disease, Inflammatory Response, Organ Development, Organismal Injury and Abnormalities, Psychological Disorders	Alcoholic hepatitis	0.0005			ADORA1,CXCL2,GSTP1,IL1R1	4
Organ Morphology, Organismal Development, Organismal Injury and Abnormalities, Renal and Urological Disease, Renal and Urological System Development and Function	Abnormal morphology of dilated proximal convoluted tubule	0.000505			CDKN1A,Mt1,Mt2	3
Endocrine System Disorders, Organismal Injury and Abnormalities	Benign cold thyroid nodule	0.000505			ANXA5,APCS,GSTP1	3
Tissue Morphology	Morphology of white adipose tissue	0.000514			ARNTL,FGL1,G0S2,MRAP2,Mt1,Mt2	6
Lipid Metabolism, Small Molecule Biochemistry	Homeostasis of lipid	0.000525			APOA4,ARNTL,CD36,FABP4,Mt1,Mt2,MTHFR,PLSCR1,SAA1	9
Metabolic Disease	Abnormal metabolism	0.000533			ARNTL,CDKN1A,DIO1,FOXQ1,IL1R1,NT5E,S100A10,SLC35C1	8
Gastrointestinal Disease, Hepatic System Disease, Organismal Injury and Abnormalities	Liver lesion	0.000533		1.171	ABCD2,ACTA2,ACTB,ACTG1,ADORA1,AMN1,ANXA2,APCS,ARNTL,BIN2,CAD,CAMK2B,CD36,CDKN1A,CEP152,CGREF1,CISH,CKS1B,CORIN,CREB3L2,CRELD2,CSF1R,CXCL14,CXCL2,CYB561,CYP2A6 (includes others),CYP2C8,DAPK3,DNAJB9,DTX4,EHD4,F8,FAM171B,FAM83A,FARP1,FGL1,FGL2,FNDC3B,FOXQ1,FYB,GALE,GOLT1B,GPATCH4,GSTA5,GSTP1,HSP90AA1,HSPB1,HYOU1,IGF2,IL1R1,JUND,KDR,KRT18,LMNA,LRG1,LRRC59,MARCO,mir-425,MME,MRC1,Mt1,Mt2,MTHFR,NID1,NT5…	93
Cancer, Organismal Injury and Abnormalities, Tumor Morphology	Progression of tumor	0.000537		-1.387	ANXA2,CDKN1A,CKS1B,CSF1R,CXCL14,HSP90AA1,KDR,MIIP,SEMA3E,SPP1,ST14	11
Organismal Functions	Percentage body fat	0.000542		1.387	APOA4,CAMK2B,CD36,IL1R1,LMNA,MRAP2	6
Cardiovascular System Development and Function, Hematological System Development and Function	Blood pressure	0.000548	Decreased	-2.618	ACTA2,ADORA1,ARNTL,AVPR1A,CD36,CORIN,CYBB,CYP2C8,IL1R1,MTHFR,SPP1,Tpm1	12
Cell Morphology	Morphology of cells	0.00055			ABCD2,ADORA1,ANXA2,ARNTL,BCO1,Bmp8b,CAMK2B,CD36,CDKN1A,CISH,CLDN14,CSF1R,CXCL14,CYBB,DAPK3,EHD4,EIF6,ELOVL3,EPCAM,FGL1,G0S2,GLIS3,HSP90AA1,HSPB1,IGF2,IL1R1,KRT18,LCN2,LMNA,MARCO,MRAP2,Mt1,Mt2,NID1,OSMR,PCTP,PLS1,PLSCR1,RGS3,S100A10,SAA1,SEMA5B,SLC17A8,SLC26A4,SOCS3,SPP1,ST14,SYNE1,Tpm1,USP2,VLDLR	51
Cellular Development, Connective Tissue Development and Function, Tissue Development	Differentiation of adipocytes	0.000551		1.52	ARNTL,CCDC85B,FABP4,FNDC3B,GLIS3,LMNA,LRG1,MRAP,NUCB2,SCAND1,SPP1	11
Cardiovascular System Development and Function, Organismal Development	Angiogenesis	0.000552		-1.398	ANXA2,ARNTL,CD36,CDKN1A,CSF1R,CXCL14,CXCL2,CYBB,EHD4,FABP4,H2AFX,HSP90AA1,HSPB1,IGF2,KDR,LCN2,LRG1,MTHFR,PTPRB,SAA1,SEMA3E,SEMA6B,SMPD3,SOCS3,SPP1,TUBB6,VLDLR	27
Developmental Disorder, Hereditary Disorder, Metabolic Disease, Organismal Injury and Abnormalities	Familial amyloidosis	0.000554			ACTA2,APOA4,LCN2,OSMR	4
Cardiovascular System Development and Function, Organ Development	Fractional shortening of heart	0.000554		-0.762	ADORA1,CYBB,FABP4,LCN2	4
Carbohydrate Metabolism	Synthesis of carbohydrate	0.000563		-0.465	ADORA1,AVPR1A,CD36,CHKA,CSF1R,FABP4,FABP5,GFPT1,IGF2,PCTP,PLSCR1,RGS3,SOCS3,SPP1,USP2	15
Cell-To-Cell Signaling and Interaction, Hematological System Development and Function, Immune Cell Trafficking, Inflammatory Response	Adhesion of neutrophils	0.000571		-0.294	ADORA1,APCS,CXCL2,CYBB,IL1R1,KDR	6
Cellular Movement	Cell tethering or rolling	0.000571		-0.937	ARNTL,CD36,CXCL2,FYB,LY6D,SLC35C1	6
Gastrointestinal Disease	Abnormal absorption of mineral in intestine	0.000592			Mt1,Mt2	2
Cellular Assembly and Organization	Binding of phospholipid vesicles	0.000592			ANXA5,F8	2
Embryonic Development, Nervous System Development and Function, Organ Development, Organismal Development, Tissue Development	Development of internal granular layer of olfactory bulb	0.000592			DAB1,VLDLR	2
Embryonic Development, Organismal Development, Tissue Development	Formation of rostral migratory stream	0.000592			DAB1,VLDLR	2
Connective Tissue Development and Function, Tissue Morphology	Mass of retroperitoneal white adipose tissue	0.000592			Mt1,Mt2	2
Neurological Disease, Organismal Injury and Abnormalities	Neuropathy of brain	0.000592			Mt1,Mt2	2
Cell Signaling	Activation of enzyme	0.000595			ADORA1,AVPR1A,CDKN1A,CISH,DAB1,FABP4,GADD45G,GSTP1,HSPB1,IGF2,PDE6H,SAA1,VLDLR	13
Organ Morphology	Abnormal morphology of gland	0.0006			ABCD2,ARNTL,AVPR1A,CDKN1A,CISH,EHD4,ELOVL3,GLIS3,IL1R1,Mt1,Mt2,SMPD3	12
Endocrine System Disorders, Organismal Injury and Abnormalities	Benign thyroid nodule	0.000613			ANXA5,APCS,GSTP1,HSPB1	4
Cancer, Hematological Disease, Immunological Disease, Organismal Injury and Abnormalities	Acute lymphocytic leukemia	0.000614			ACTG1,ADORA1,CDKN1A,CSF1R,DAB1,FGL1,GADD45G,H2AFX,HSP90AA1,HSPB1,MME,MTHFR	12
Organ Morphology	Morphology of gland	0.000628			ABCD2,ARNTL,AVPR1A,CDKN1A,CISH,EHD4,ELOVL3,GLIS3,IGF2,IL1R1,KRT18,Mt1,Mt2,SMPD3	14
Cellular Function and Maintenance	Endocytosis by eukaryotic cells	0.000628		-0.958	ADORA1,ANXA5,APCS,CD36,HSP90AA1,HYOU1,LCN2,MARCO,MRC1,PLSCR1,SAA1,USP2	12
Cancer, Hematological Disease, Organismal Injury and Abnormalities	B-cell malignant tumor	0.00063			ADORA1,ANXA2,BZW2,CAD,CD36,CDKN1A,CRELD2,CSF1R,CXCL2,CYP2A6 (includes others),FYB,GLIS3,H2AFX,HAO2,HSP90AA1,IGF2,LY6D,MME,RGS3,S100A10,SPP1,Tpm1,TUBB6	23
Cell Death and Survival, Organismal Injury and Abnormalities, Renal and Urological Disease	Apoptosis of tubular cells	0.000675		-0.254	ADORA1,CDKN1A,LCN2,Mt1	4
Gastrointestinal Disease, Inflammatory Disease, Inflammatory Response, Organismal Injury and Abnormalities	Inflammation of mucosa	0.000675			GSTP1,HSP90AA1,LCN2,MTHFR	4
Cardiovascular Disease, Organismal Injury and Abnormalities	Systolic dysfunction	0.000675			ANXA5,CYBB,MME,Tpm1	4
Cellular Development, Cellular Growth and Proliferation, Lymphoid Tissue Structure and Development, Tissue Development	Proliferation of bone marrow cells	0.000688		0.088	CDKN1A,CSF1R,GSTP1,LCN2,SOCS3,SPP1,WISP1	7
Cancer, Hematological Disease, Organismal Injury and Abnormalities	Lymphocytic neoplasm	0.000696			ACTG1,ADORA1,ANXA2,ARL6IP5,BZW2,CAD,CD36,CDKN1A,CLDN14,CRELD2,CSF1R,CXCL14,CXCL2,CYP2A6 (includes others),DAB1,DIO1,EPCAM,FGL1,FYB,GADD45G,GLIS3,H2AFX,HAO2,HSP90AA1,HSPB1,IGF2,JUND,KDR,LY6D,MME,MTHFR,NT5E,OSMR,RGS3,S100A10,SEC23B,SEMA5B,SPP1,Tpm1,TUBB6	40
Connective Tissue Development and Function, Tissue Morphology	Mass of mesenteric fat	0.000724			IL1R1,Mt1,Mt2	3
Cancer, Endocrine System Disorders, Organismal Injury and Abnormalities, Reproductive System Disease	Pituitary gland tumor	0.000755			ACTA2,ANXA2,CAD,CAMK2B,CDKN1A,CHKA,FABP4,IGF2	8
Inflammatory Response	Inflammation of absolute anatomical region	0.000756		0.684	ACTA2,ACTB,ADGRE1,ADORA1,ANXA5,APCS,APOA4,CD36,CDKN1A,CISH,CSF1R,CXCL2,CYBB,F8,GADD45G,GSTP1,IGF2,IL1R1,KDR,KRT18,LCN2,MME,Mt1,Mt2,MTHFR,NT5E,PLS1,SCARA5,SERPINB1,SOCS3,SPP1	31
Lipid Metabolism, Small Molecule Biochemistry	Synthesis of fatty acid	0.000766		-1.48	ACSL4,APOA4,AVPR1A,CD36,DAB1,EIF6,ELOVL3,ELOVL6,FAM213B,IGF2,INSIG2,SOCS3	12
Cardiovascular Disease	Disorder of blood pressure	0.00077		-0.254	ALDH3A2,ARNTL,AVPR1A,CORIN,CSF1R,CYBB,DNAJB9,F8,FNDC3B,GSTP1,KDR,MME,MTHFR,NUCB2,PRELID2,SEC23B,SEMA5B,SLC39A10,SRPRB,VLDLR,YBX3	21
Organismal Injury and Abnormalities, Renal and Urological Disease	Abnormality of renal cortex	0.000782			ADORA1,CDKN1A,EHD4,Mt1,Mt2	5
Embryonic Development, Organ Development, Organ Morphology, Organismal Development, Renal and Urological System Development and Function, Tissue Development	Mass of kidney	0.000782			ARNTL,CDKN1A,CXCL14,EHD4,IGF2	5
Organ Morphology, Organismal Development, Organismal Injury and Abnormalities, Renal and Urological Disease, Renal and Urological System Development and Function	Abnormal morphology of proximal convoluted tubule	0.000814			CDKN1A,EHD4,Mt1,Mt2	4
Tissue Development	Development of epithelial tissue	0.000819		-1.114	ANXA2,CD36,CDKN1A,CSF1R,CXCL2,CYBB,FABP4,IGF2,KDR,KRT18,LRG1,MTHFR,NID1,SAA1,SEMA6B,SPP1,VLDLR	17
Cardiovascular System Development and Function	Vascularization	0.000822		-1.671	ANXA2,ARNTL,H2AFX,HYOU1,IGF2,KDR,S100A10,SOCS3,SPP1,VLDLR	10
Organ Morphology, Organismal Injury and Abnormalities, Reproductive System Development and Function, Reproductive System Disease	Abnormal morphology of internal genitalia	0.000823			ACSL4,ARNTL,Bmp8b,CDKN1A,EHD4,GADD45G,H2AFX,HSP90AA1,LMNA,SCARA5,SMPD3,USP2,YBX3	13
Cell Signaling, Small Molecule Biochemistry	Synthesis of nitric oxide	0.00083		-0.454	ADORA1,CD36,CYBB,HSP90AA1,HYOU1,IGF2,P2RY4,SMPD3,SOCS3,SPP1,ST14	11
Cancer, Organismal Injury and Abnormalities, Renal and Urological Disease	Metastatic renal cancer	0.000833			CSF1R,HSP90AA1,KDR,Mt1,Mt2	5
Cancer, Endocrine System Disorders, Organismal Injury and Abnormalities, Reproductive System Disease	Ovarian serous tumor	0.000847			CAMK2B,CDKN1A,CEP152,CORIN,CWC22,DAPK3,EPCAM,FARP1,H2AFX,HSP90AA1,KDR,LCN2,NPAS2,SERPINA7,SPP1	15
Cancer, Connective Tissue Disorders, Organismal Injury and Abnormalities, Skeletal and Muscular Disorders	Recurrent chordoma	0.000854			CSF1R,HSP90AA1,KDR	3
Cancer, Endocrine System Disorders, Organismal Injury and Abnormalities, Reproductive System Disease	Ovarian cancer	0.00088			ACTG1,ADAMTS7,ADORA1,CAD,CAMK2B,CDKN1A,CEP152,CORIN,CPE,CWC22,CXCL14,DAPK3,EPCAM,FABP4,FARP1,FNDC3B,GPATCH4,GSTP1,H2AFX,HBE1,HSP90AA1,HSPB1,IGF2,KDR,LCN2,LMNA,NPAS2,NUGGC,PSAT1,RGS3,SEC23B,SERPINA7,SPP1,ST14,SYNE1,TES,WISP1	37
Cardiovascular System Development and Function	Neovascularization	0.000892		-1.177	ANXA2,H2AFX,IGF2,KDR,S100A10,SOCS3,SPP1,VLDLR	8
Cardiovascular System Development and Function	Development of vasculature	0.000893		-1.396	ACTA2,ANXA2,ARNTL,CD36,CDKN1A,CSF1R,CXCL14,CXCL2,CYBB,EHD4,FABP4,H2AFX,HSP90AA1,HSPB1,IGF2,KDR,LCN2,LRG1,MTHFR,NID1,PTPRB,SAA1,SEMA3E,SEMA6B,SMPD3,SOCS3,SPP1,TUBB6,VLDLR	29
Inflammatory Response	Inflammatory response	0.000919		-1.377	ABCD2,ADORA1,ANXA2,APCS,CD36,CDKN1A,CSF1R,CTSE,CXCL14,CXCL2,Cxcl9,CYBB,FABP4,HSPB1,IL1R1,KDR,LCN2,MARCO,NT5E,SAA1,SERPINB1,SOCS3,SPP1	23
Organismal Injury and Abnormalities	Pathological Cyst	0.000921			ACSL4,BHLHA15,CDKN1A,EPCAM,GADD45G,GLIS3,NT5E,SPP1	8
Cell Death and Survival, Gastrointestinal Disease, Hepatic System Disease, Organismal Injury and Abnormalities	Necrosis of liver	0.000934		0.321	CDKN1A,FGL2,JUND,KRT18,MME,Mt1,Mt2,SAA1,SOCS3,USP2	10
Cancer, Organismal Injury and Abnormalities, Renal and Urological Disease	Urinary tract cancer	0.000935			ACTB,ADORA1,ANXA2,ANXA5,CDKN1A,CSF1R,CTSE,CXCL2,CYP2A6 (includes others),DIO1,FABP4,FABP5,FOXQ1,GSTP1,HBE1,HSP90AA1,HSPB1,IGF2,IL1R1,KDR,MARCO,MME,Mt1,Mt2,OSBPL3,PLSCR1,SAA1,SLC26A4,SPP1,SRPRB,ST14,SYNE1,TSKU,YBX3	34
Lipid Metabolism, Molecular Transport, Small Molecule Biochemistry	Clearance of lipid	0.000972			CYP2C8,IGF2,PCTP,VLDLR	4
Connective Tissue Development and Function, Skeletal and Muscular System Development and Function	Strength of bone	0.000972		0	CSF1R,P3H1,SPP1,WISP1	4
Cell-To-Cell Signaling and Interaction, Nervous System Development and Function	Activation of neuroglia	0.000978		-0.663	ADORA1,ANXA2,CD36,CYBB,IL1R1,LCN2,SMPD3	7
Cell Death and Survival, Cellular Function and Maintenance	Clearance of Pseudomonas aeruginosa PAO1	0.00098			ANXA2,FABP5	2
Cellular Growth and Proliferation	Colony formation of myeloma cell lines	0.00098			CDKN1A,CKS1B	2
Cell-To-Cell Signaling and Interaction, Cellular Compromise, Neurological Disease, Organismal Injury and Abnormalities	Damage of dopaminergic neurons	0.00098			Mt1,Mt2	2
Cellular Development	Differentiation of kidney cell lines	0.00098			RGS3,YBX3	2
Cell Cycle, DNA Replication, Recombination, and Repair	Endoreduplication of DNA	0.00098			CDKN1A,GADD45G	2
Hematological Disease	Hematological toxicity	0.00098			CYP2C8,GSTP1	2
Organ Morphology, Organismal Development, Organismal Injury and Abnormalities, Renal and Urological Disease, Renal and Urological System Development and Function	Abnormal morphology of collecting tubule	0.000997			Mt1,Mt2,SPP1	3
Cancer, Endocrine System Disorders, Organismal Injury and Abnormalities	Thyroid follicular adenoma	0.000997			ANXA5,APCS,GSTP1	3
Cell-To-Cell Signaling and Interaction, Hematological System Development and Function, Immune Cell Trafficking, Inflammatory Response, Nervous System Development and Function	Activation of microglia	0.00103		-0.277	ADORA1,ANXA2,CD36,CYBB,IL1R1,LCN2	6
Cellular Function and Maintenance	Engulfment of phagocytes	0.00105		-0.227	ANXA5,APCS,CD36,HYOU1,LCN2,MARCO,MRC1,SAA1	8
Cellular Compromise	Stress response of cells	0.00105		0.557	ALDH3A2,CDKN1A,CREB3L2,DNAJB9,IGF2,Mt1,Mt2	7
Carbohydrate Metabolism, Lipid Metabolism, Small Molecule Biochemistry	Metabolism of phosphatidylcholine	0.00106			ALDH3A2,APOA4,CHKA,FABP5	4
Organismal Development	Morphology of body cavity	0.00106			ACSL4,ADORA1,APCS,ARNTL,CD36,CDKN1A,CISH,CORIN,CREB3L2,CSF1R,CXCL14,CYBB,EHD4,EIF6,FABP5,FGL1,G0S2,GADD45G,GLIS3,IGF2,IL1R1,KRT18,LMNA,MARCO,Mt1,Mt2,NT5E,NUCB2,OSMR,PCTP,PLS1,S100A10,SLC35C1,SMPD3,SOCS3,SPP1,SYNE1,Tpm1	38
Molecular Transport	Release of metal ion	0.00106		-0.436	ADORA1,CD36,CSF1R,CYBB,KDR,Mt1,Mt2,SPP1,ST14	9
Connective Tissue Disorders, Inflammatory Disease, Organismal Injury and Abnormalities, Skeletal and Muscular Disorders	Rheumatic Disease	0.00108		-0.552	ACTA2,ADAMTS7,ADORA1,APCS,CAMK2B,CD36,CDK2AP2,CDKN1A,CPE,CSF1R,CXCL14,CXCL2,Cxcl9,EHD4,FABP4,FGL2,G0S2,GSTP1,IL1R1,KDR,LCN2,MME,MRC1,MTHFR,S100A10,SAA1,Saa3,SOCS3,SPP1,SYNE1,VSIG4	31
Endocrine System Disorders, Organismal Injury and Abnormalities	Benign thyroid disease	0.00113			ANXA5,APCS,DIO1,GLIS3,GSTP1,HSPB1,SLC26A4	7
Developmental Disorder, Hereditary Disorder, Organismal Injury and Abnormalities, Renal and Urological Disease	Polycystic Kidney Disease	0.00114			ACTA2,CDKN1A,CPE,FYB,GLIS3,IGF2,LCN2,RMRP,SPP1,VLDLR	10
Organismal Injury and Abnormalities, Renal and Urological Disease	Calcification of kidney	0.00115			Mt1,Mt2,SPP1	3
Cancer, Endocrine System Disorders, Organismal Injury and Abnormalities, Reproductive System Disease	Pituitary gland adenoma	0.00118			ACTA2,ANXA2,CAD,CAMK2B,CHKA,FABP4,IGF2	7
Cancer, Gastrointestinal Disease, Organismal Injury and Abnormalities	Metastatic intestinal tumor	0.00119			ACTA2,CD36,CSF1R,GSTP1,HSP90AA1,KDR,KRT18,LCN2,mir-425,MME,MTHFR	11
Organismal Functions, Organismal Injury and Abnormalities, Tissue Morphology	Healing of wound	0.00122			ARNTL,HSPB1,HYOU1,IL1R1,Mt1,Mt2,SPP1,Tpm1	8
Organismal Injury and Abnormalities, Reproductive System Disease	Disorder of pregnancy	0.00123			ALDH3A2,ANXA5,CORIN,DNAJB9,FNDC3B,GSTP1,HSP90AA1,IGF2,KDR,MTHFR,NUCB2,SEC23B,SEMA5B,SLC39A10,SOCS3,SRPRB,ST14,YBX3	18
Endocrine System Disorders, Gastrointestinal Disease, Metabolic Disease, Organismal Injury and Abnormalities	Diabetes mellitus	0.00128		-0.152	ACTA2,AKR1E2,ANXA2,ANXA5,CD36,CDKN1A,CISH,Cxcl9,CYBB,DAB1,FABP4,GLIS3,GSTP1,HSPB1,IGF2,IL1R1,KDR,LCN2,LY6D,MME,MRC1,Mt1,NT5E,PLSCR1,S100A10,SEMA6B,SOCS3,SPP1,YBX3	29
Cancer, Organismal Injury and Abnormalities	Tumorigenesis of adenocarcinoma	0.0013			ACTA2,ACTG1,ADAMTS7,ADORA1,ANXA2,ANXA5,CAMK2B,CDKN1A,CEP152,CHMP4B,CKS1B,CORIN,CPE,CSF1R,CWC22,CXCL2,CYP2A6 (includes others),DAPK3,DIO1,EPCAM,FABP5,FARP1,FGL1,FNDC3B,GSTP1,H2AFX,HAPLN4,HBE1,HSP90AA1,IL1R1,KDR,LCN2,LRTM1,MARCO,MME,Mt1,Mt2,NID1,NPAS2,NUGGC,OSBPL3,OSMR,PLS1,PLSCR1,RGS3,SEC23B,SERPINA7,SLC26A4,SPP1,SRM,ST14,SYNE1,TSKU,WISP1,YBX3	55
Cellular Function and Maintenance	Ion homeostasis of cells	0.00131		0	ANXA2,AVPR1A,CD36,CLDN14,CXCL2,CYBB,IGF2,KDR,Mt1,Mt2,Mt4,NUCB2,P2RY4,SAA1,SCARA5,SLC26A4,SLC39A10,SPP1	18
Cellular Function and Maintenance, Small Molecule Biochemistry	Homeostasis of metal ion	0.00132			IGF2,KDR,Mt1,Mt2,Mt4,NUCB2,SCARA5,SLC26A4,SLC39A10	9
Molecular Transport, Nucleic Acid Metabolism, Small Molecule Biochemistry	Uptake of thymidine	0.00133			IGF2,KDR,VLDLR	3
Cardiovascular Disease	Vascular lesion	0.00135			ACTA2,APOA4,CD36,CXCL2,FABP4,IGF2,KDR,MTHFR,SOCS3,SPP1	10
Behavior	Mechanical allodynia behavior	0.00135		-1.067	CYBB,IL1R1,LCN2,NT5E	4
Nutritional Disease	Weight gain	0.00136		-0.152	APOA4,CAMK2B,CD36,CDKN1A,CORIN,DIO1,FGL1,IL1R1,LMNA,MRAP2,NUCB2,SOCS3	12
Inflammatory Response, Organismal Injury and Abnormalities, Respiratory Disease	Inflammation of lung	0.00137		-0.226	ACTB,ADORA1,ANXA5,CD36,CISH,CSF1R,CYBB,IL1R1,KDR,Mt1,Mt2,NT5E,SCARA5,SERPINB1	14
Cancer, Organismal Injury and Abnormalities	Upper aero-digestive squamous cell carcinoma	0.00137			CCDC171,CORIN,CXCL14,CXCL2,FAM171B,GSTP1,HSP90AA1,IGF2,KDR,MRC1,NID1,OSMR,SPP1	13
Cardiovascular System Development and Function	Vasoconstriction of blood vessel	0.00139		-0.896	ACTA2,ARNTL,AVPR1A,CYP2C8,IL1R1,MME	6
Cardiovascular Disease, Cell Death and Survival, Organismal Injury and Abnormalities, Skeletal and Muscular Disorders	Cell death of cardiomyocytes	0.00143		0.922	CDKN1A,CYBB,HSPB1,JUND,LCN2,MANF,SOCS3,SPP1,WISP1	9
Nutritional Disease	Weight loss	0.00145		1.812	APCS,ARNTL,CDKN1A,CSF1R,IL1R1,LMNA,Mt1,Mt2,SOCS3,SPP1	10
Organismal Injury and Abnormalities	Formation of pathological cyst	0.00145			ACSL4,CDKN1A,GADD45G,GLIS3,NT5E,SPP1	6
Endocrine System Development and Function	Insulin sensitivity index	0.00146		-0.152	CDKN1A,NUCB2,PCTP,SOCS3	4
Cancer, Organismal Injury and Abnormalities, Renal and Urological Disease	Metastatic renal cell carcinoma	0.00146			CSF1R,KDR,Mt1,Mt2	4
Cell Morphology, Connective Tissue Development and Function, Tissue Morphology	Size of white adipocytes	0.00146			ARNTL,FGL1,G0S2,MRAP2	4
Connective Tissue Development and Function, Tissue Morphology	Mass of perirenal white adipose tissue	0.00146			Mt1,Mt2	2
Drug Metabolism	Metabolism of ifosfamide	0.00146			CYP2A6 (includes others),CYP2C8	2
Cancer, Gastrointestinal Disease, Organismal Injury and Abnormalities	Metastatic HER2 positive gastroesophageal junction adenocarcinoma	0.00146			HSP90AA1,KDR	2
Cancer, Dermatological Diseases and Conditions, Organismal Injury and Abnormalities	Porokeratosis	0.00146			MVD,SLC17A9	2
Cancer, Gastrointestinal Disease, Organismal Injury and Abnormalities, Tumor Morphology	Progression of stomach tumor	0.00146			CXCL14,SPP1	2
Embryonic Development, Organ Morphology, Organismal Development, Reproductive System Development and Function, Tissue Morphology	Quantity of spongiotrophoblasts	0.00146			IGF2,SOCS3	2
Hematological Disease, Infectious Diseases	Susceptibility to malaria	0.00146			CD36,CISH	2
Cancer, Gastrointestinal Disease, Organismal Injury and Abnormalities	Unresectable locally advanced HER2 positive gastric adenocarcinoma	0.00146			HSP90AA1,KDR	2
Cardiovascular System Development and Function	Vasoconstriction of afferent arterioles	0.00146			AVPR1A,CYP2C8	2
Hematological System Development and Function, Lymphoid Tissue Structure and Development, Tissue Morphology	Quantity of T lymphocytes	0.00146		0.583	CDKN1A,CISH,CTSE,CXCL14,FABP5,FYB,GADD45G,H2AFX,IGF2,IL1R1,Mt1,Mt2,SAA1,SOCS3,SPP1,ST14,VSIG4	17
Cancer, Organismal Injury and Abnormalities, Reproductive System Disease	Breast or ovarian cancer	0.00146			ACTA2,ACTG1,ADAMTS7,ADORA1,ARNTL,CAD,CAMK2B,CDK2AP2,CDKN1A,CEP152,CORIN,CPE,CSF1R,CWC22,CXCL14,CXCL2,DAPK3,ELOVL6,EPCAM,F8,FABP4,FABP5,FARP1,FNDC3B,FOXQ1,G0S2,GPATCH4,GSTP1,H2AFX,HBE1,HSP90AA1,HSPB1,IGF2,JUND,KDR,KRT18,LCN2,LMNA,mir-425,MRC1,MTHFR,NOL12,NPAS2,NT5E,NUGGC,PSAT1,RGS3,SCAND1,SEC23B,SEMA6B,SERPINA7,SPP1,SRP19,ST14,SYNE1,TES,TUBB6,VLDLR,WISP1	59
Hematological Disease	Blood protein disorder	0.00148			ADORA1,ANXA2,ANXA5,CDKN1A,CSF1R,CXCL2,FYB,HSP90AA1,IGF2,KDR,LY6D,MME,OSMR,S100A10,SPP1,Tpm1	16
Cellular Function and Maintenance, Hematological System Development and Function, Nervous System Development and Function	Function of microglia	0.00152			CD36,Mt1,Mt2	3
Cancer, Organismal Injury and Abnormalities	Tumorigenesis of hepatoma cell lines	0.00152			CKS1B,EPCAM,FGL1	3
Cellular Movement, Hematological System Development and Function, Immune Cell Trafficking, Inflammatory Response	Chemotaxis of macrophages	0.00152			CDKN1A,CSF1R,CTSE,CYBB,SAA1,SPP1	6
Nervous System Development and Function	Coordination	0.00159		0.518	ABCD2,ARL6IP5,CAMK2B,CPE,CSF1R,CYBB,SLC26A4,SYNE1,WISP1	9
Endocrine System Development and Function, Lipid Metabolism, Molecular Transport, Small Molecule Biochemistry	Concentration of corticosterone	0.00165	Decreased	-2	AVPR1A,IGF2,IL1R1,NUCB2,SERPINA6,SPP1	6
Cardiovascular Disease, Organismal Injury and Abnormalities, Tissue Morphology	Size of atherosclerotic lesion	0.00165			APOA4,FABP4,IGF2,SOCS3,SPP1	5
Lipid Metabolism, Molecular Transport, Small Molecule Biochemistry	Abnormal quantity of lipid	0.00167			ARNTL,AVPR1A,CD36,MRC1,PCTP,RBP2,SERPINA6	7
Inflammatory Disease, Organismal Injury and Abnormalities, Respiratory Disease	Fibrosis of lung	0.00167		1.154	APCS,CD36,CISH,CSF1R,HSPB1,IL1R1,KDR,NT5E,SPP1	9
Cell Death and Survival, Skeletal and Muscular Disorders	Cell death of muscle cells	0.00169		0.757	CDKN1A,CSF1R,CYBB,HSPB1,IGF2,JUND,LCN2,LMNA,MANF,SOCS3,SPP1,WISP1	12
Cardiovascular System Development and Function, Ophthalmic Disease, Organismal Development, Organismal Injury and Abnormalities, Visual System Development and Function	Retinal neovascularization	0.00169			H2AFX,KDR,SOCS3,VLDLR	4
Antimicrobial Response	Clearance of bacteria	0.00172			CXCL2,IL1R1,MARCO	3
Cellular Growth and Proliferation, Connective Tissue Development and Function, Tissue Development	Proliferation of connective tissue cells	0.00172		-0.42	ACTB,ALDH3A2,ANXA2,CDKN1A,CREB3L2,CSF1R,EPCAM,FNDC3B,GSTP1,HSPB1,IGF2,JUND,LMNA,P3H1,SAA1,SOCS3,SPP1,WISP1	18
Cell-To-Cell Signaling and Interaction	Activation of central nervous system cells	0.00174		-1	CD36,CDKN1A,IL1R1,LCN2,SMPD3	5
Cell-To-Cell Signaling and Interaction, Hematological System Development and Function	Activation of myeloid cells	0.00175		-1.177	ADORA1,ANXA2,APCS,CD36,CSF1R,CYBB,IL1R1,LCN2,PLSCR1,SAA1,Saa3,SPP1	12
Humoral Immune Response, Protein Synthesis	Quantity of IgG	0.00175		0.895	ARNTL,AVPR1A,CD36,CDKN1A,Cxcl9,GADD45G,H2AFX,Mt1,Mt2	9
Organ Morphology, Reproductive System Development and Function	Morphology of gonad	0.00179			ACSL4,ARNTL,Bmp8b,CDKN1A,EHD4,GADD45G,H2AFX,HSP90AA1,LMNA,NUCB2,SCARA5,SMPD3,USP2,VLDLR,YBX3	15
Cell-To-Cell Signaling and Interaction, Nervous System Development and Function	Activation of astrocytes	0.00182		-1	CD36,IL1R1,LCN2,SMPD3	4
Embryonic Development, Nervous System Development and Function, Organ Development, Organismal Development, Tissue Development, Visual System Development and Function	Development of cornea	0.00182		0.218	CXCL14,IGF2,LCN2,SEMA3E	4
Cell Death and Survival, Endocrine System Disorders, Gastrointestinal Disease, Organismal Injury and Abnormalities	Apoptosis of islet cells	0.00183		0.603	GFPT1,GLIS3,IGF2,MME,SOCS3	5
Cell-To-Cell Signaling and Interaction, Hematological System Development and Function, Immune Cell Trafficking, Inflammatory Response	Adhesion of phagocytes	0.00184		-0.61	ADORA1,APCS,CXCL2,CYBB,IL1R1,KDR,MARCO	7
Gastrointestinal Disease, Hepatic System Disease, Organismal Injury and Abnormalities	Damage of liver	0.00186		0.168	ACTA2,CDKN1A,GSTP1,IL1R1,JUND,KRT18,Mt1,Mt2,NT5E,SAA1,SPP1	11
Lipid Metabolism, Small Molecule Biochemistry	Conversion of lipid	0.0019		1	ALDH3A2,CYP2C8,CYP46A1,FABP4,GSTP1,Mt1,Mt2	7
Connective Tissue Development and Function, Tissue Development	Growth of connective tissue	0.00194		-0.898	ABCD2,ACTB,ALDH3A2,ANXA2,CDKN1A,CREB3L2,CSF1R,EPCAM,FNDC3B,GSTP1,HSPB1,IGF2,JUND,LMNA,P3H1,SAA1,SOCS3,SPP1,WISP1	19
Endocrine System Development and Function, Molecular Transport, Small Molecule Biochemistry	Abnormal quantity of hormone	0.00196			ARNTL,CD36,DIO1,IGF2	4
Cell-To-Cell Signaling and Interaction, Hematological System Development and Function, Inflammatory Response	Adhesion of blood platelets	0.00196		1.941	APOA4,CD36,CYBB,SAA1	4
Connective Tissue Disorders, Inflammatory Disease, Inflammatory Response, Organismal Injury and Abnormalities, Skeletal and Muscular Disorders	Experimentally-induced arthritis	0.00197		-1.982	CXCL14,CXCL2,Cxcl9,IL1R1,KDR,Saa3,SPP1	7
Dermatological Diseases and Conditions, Inflammatory Disease, Inflammatory Response, Organismal Injury and Abnormalities	Dermatitis	0.002		0	ANXA5,ARFGAP3,CTSE,ELOVL3,FABP4,FABP5,GSTP1,IL1R1,KDR,MME,OSMR,SCARA5,SOCS3,ST14	14
Cellular Movement	Mobilization of cells	0.00202		-0.555	CXCL14,CXCL2,KDR,LCN2,SOCS3	5
Cellular Function and Maintenance, Small Molecule Biochemistry	Homeostasis of ion	0.00203			IGF2,KDR,Mt1,Mt2,Mt4,NUCB2,SCARA5,SLC26A4,SLC39A10,SPP1	10
Connective Tissue Development and Function, Connective Tissue Disorders, Organismal Injury and Abnormalities, Skeletal and Muscular Disorders, Skeletal and Muscular System Development and Function, Tissue Development	Abnormal morphology of secondary center of ossification	0.00203			Mt1,Mt2	2
Organismal Injury and Abnormalities, Renal and Urological Disease	Acute tubular necrosis	0.00203			LCN2,SPP1	2
Drug Metabolism	Metabolism of cyclophosphamide	0.00203			CYP2A6 (includes others),CYP2C8	2
Cellular Assembly and Organization, Cellular Function and Maintenance	Number of stereocilia	0.00203			ACTG1,PLS1	2
Organ Morphology, Renal and Urological System Development and Function, Tissue Morphology	Quantity of podocytes	0.00203			CDKN1A,SPP1	2
Hematological Disease, Hereditary Disorder, Organismal Injury and Abnormalities	Von Willebrand disease	0.00203			AVPR1A,F8	2
Gastrointestinal Disease, Inflammatory Disease, Inflammatory Response, Organismal Injury and Abnormalities	Enteritis	0.00206		0.266	ADGRE1,ADORA1,APOA4,CSF1R,CXCL2,IGF2,IL1R1,LCN2,MME,NT5E,PLS1,SOCS3,SPP1	13
Cellular Function and Maintenance	Engulfment of cells	0.00206		-0.251	ADORA1,ANXA5,APCS,CD36,EHD4,HSP90AA1,HYOU1,LCN2,MARCO,MRC1,PLSCR1,S100A10,SAA1,USP2	14
Cardiovascular System Development and Function, Organismal Development, Visual System Development and Function	Vascularization of eye	0.00209		-0.471	ARNTL,H2AFX,IGF2,KDR,SOCS3,VLDLR	6
Digestive System Development and Function, Organ Morphology, Organismal Development	Morphology of pancreas	0.0021			ARNTL,EHD4,GLIS3,IGF2,KRT18,Mt1,Mt2	7
Cellular Movement, Hematological System Development and Function, Immune Cell Trafficking, Inflammatory Response	Chemotaxis of granulocytes	0.00212		-0.882	ADORA1,CXCL14,CXCL2,Cxcl9,IL1R1,LCN2,SERPINB1,SPP1	8
Connective Tissue Disorders, Inflammatory Disease, Inflammatory Response, Organismal Injury and Abnormalities, Skeletal and Muscular Disorders	Inflammation of joint	0.00212		-0.552	ACTA2,ADAMTS7,ADORA1,CD36,CDK2AP2,CDKN1A,CPE,CSF1R,CXCL14,CXCL2,Cxcl9,EHD4,FABP4,FGL2,G0S2,IL1R1,KDR,MME,MRC1,MTHFR,S100A10,SAA1,Saa3,SOCS3,SPP1,SYNE1,VSIG4	27
Carbohydrate Metabolism	Synthesis of glycogen	0.00213		-0.651	CD36,CSF1R,GFPT1,IGF2,SOCS3	5
Cellular Function and Maintenance	Function of leukocytes	0.00215			ADGRE1,CD36,CSF1R,CYBB,FYB,GADD45G,HSP90AA1,HSPB1,KDR,LCN2,MARCO,Mt1,Mt2,PCTP,SPP1	15
Organismal Injury and Abnormalities, Reproductive System Development and Function, Reproductive System Disease	Abnormal morphology of reproductive system	0.00215			ACSL4,ARNTL,Bmp8b,CDKN1A,EHD4,GADD45G,H2AFX,HSP90AA1,IGF2,LMNA,SCARA5,SMPD3,SOCS3,ST14,USP2,YBX3	16
Cancer, Organismal Injury and Abnormalities, Reproductive System Disease	Invasive ductal breast carcinoma	0.00216			ACTA2,CDKN1A,CXCL14,G0S2,HSP90AA1,mir-425,SPP1	7
Cellular Movement	Invasion of lung cancer cell lines	0.00217		0.47	ACTA2,JUND,PLS1,S100A10,SPP1,WISP1	6
Hematological System Development and Function, Hypersensitivity Response, Tissue Morphology	Quantity of eosinophils	0.00217		0	ARNTL,CDKN1A,CISH,CTSE,IL1R1,SLC35C1	6
Cellular Function and Maintenance, Inflammatory Response	Efferocytosis	0.00218			CD36,MARCO,SAA1	3
Cellular Movement, Hematological System Development and Function, Immune Cell Trafficking, Inflammatory Response	Mobilization of phagocytes	0.00218			CXCL14,CXCL2,LCN2	3
Cancer, Gastrointestinal Disease, Hepatic System Disease, Organismal Injury and Abnormalities, Tissue Morphology	Quantity of liver tumor	0.00218			CDKN1A,Mt1,Mt2	3
Dermatological Diseases and Conditions, Organ Morphology, Organismal Injury and Abnormalities	Redness of skin	0.00218			CTSE,SOCS3,ST14	3
Cell Death and Survival, Connective Tissue Development and Function, Skeletal and Muscular System Development and Function	Survival of osteoclasts	0.00218			CSF1R,SOCS3,SPP1	3
Cardiovascular System Development and Function	Vasoconstriction of artery	0.00218			AVPR1A,CYP2C8,MME	3
Cancer, Organismal Injury and Abnormalities	Non-melanoma solid tumor	0.00218		1.282	ABCD2,ACSL4,ACTA2,ACTB,ACTG1,ADAMTS7,ADORA1,ALDH3A2,AMN1,ANXA2,ANXA5,APCS,APOA4,ARFGAP3,ARMCX3,ARNTL,AVPR1A,BIN2,BZW2,C9orf16,CAD,CAMK2B,CCDC171,CD36,CDK2AP2,CDKN1A,CEP152,CGREF1,CHKA,CHMP4B,CISH,CKS1B,CLDN14,CLEC4F,CORIN,CPE,CREB3L2,CRELD2,CSF1R,CWC22,CXCL14,CXCL2,CYB561,CYBB,CYP2A6 (includes others),CYP2C8,CYP46A1,DAB1,DAPK3,DIO1,DNAJB9,DTX4,EHD4,EIF6,ELOVL3,EPCAM,F8,FABP4,FABP5,FAM124A,FAM171B…	180
Connective Tissue Disorders, Hereditary Disorder, Organismal Injury and Abnormalities	Hereditary connective tissue disorder	0.0022		0.152	ACTA2,ACTB,ACTG1,APCS,CEP152,CREB3L2,CSF1R,IL1R1,LMNA,NT5E,P3H1,RMRP,SMPD3	13
Cell Morphology	Size of cells	0.00221			ARNTL,BCO1,CDKN1A,CXCL14,FGL1,G0S2,GLIS3,IGF2,IL1R1,KRT18,LMNA,MRAP2,PLSCR1,SAA1,SOCS3,Tpm1	16
Lipid Metabolism, Molecular Transport, Small Molecule Biochemistry	Secretion of lipid	0.00224		-0.526	ACSL4,APOA4,AVPR1A,CD36,ELOVL3,FABP4,NUCB2,PCTP	8
Cardiovascular System Development and Function, Embryonic Development, Nervous System Development and Function, Organ Development, Organismal Development, Tissue Development, Visual System Development and Function	Angiogenesis of eye	0.00224		1.214	CXCL14,KDR,LCN2,SEMA3E	4
Cell-To-Cell Signaling and Interaction, Cellular Function and Maintenance, Hematological System Development and Function, Inflammatory Response	Phagocytosis of neutrophils	0.00224		-1.165	APCS,CD36,LCN2,SAA1	4
Cell Morphology	Morphology of antigen presenting cells	0.00225			ABCD2,CSF1R,MARCO,Mt1,Mt2,SPP1	6
Cellular Growth and Proliferation	Colony formation	0.0023		-0.04	CDKN1A,CKS1B,CSF1R,EIF6,EPCAM,FGL1,GADD45G,IL1R1,JUND,LMNA,MIIP,P3H1,PLSCR1,S100A10,SPP1,TES,TSPYL2	17
Organismal Development, Organismal Injury and Abnormalities	Abnormal morphology of abdomen	0.0023			ABCD2,ACSL4,APCS,ARNTL,AVPR1A,CD36,CDKN1A,CISH,CREB3L2,CSF1R,CYBB,EHD4,GADD45G,GLIS3,KRT18,LMNA,MARCO,Mt1,Mt2,PCTP,PLS1,SMPD3,SOCS3,SPP1	24
Organ Morphology, Organismal Development, Renal and Urological System Development and Function	Morphology of kidney	0.00231			APCS,ARNTL,CD36,CDKN1A,CXCL14,EHD4,GLIS3,IGF2,Mt1,Mt2,SPP1	11
Cardiovascular System Development and Function, Cellular Development, Cellular Function and Maintenance, Cellular Growth and Proliferation, Organismal Development, Tissue Development	Proliferation of endothelial cells	0.00231		-0.765	CD36,CDKN1A,CSF1R,CYBB,FABP4,IGF2,KDR,LRG1,SAA1,SEMA6B,VLDLR	11
Organismal Injury and Abnormalities	Cytosis	0.00231		-0.081	ABCD2,ARNTL,CSF1R,IL1R1,KDR,LCN2,MME,Mt1,Mt2,PLSCR1,SOCS3,SPP1	12
Organ Morphology, Organismal Development	Mass of genitourinary system	0.00235			ARNTL,Bmp8b,CDKN1A,CXCL14,EHD4,IGF2,IL1R1,Mt1,Mt2,NUCB2,VLDLR	11
Carbohydrate Metabolism	Metabolism of carbohydrate	0.00238		-0.747	ADORA1,ALDH3A2,APOA4,AVPR1A,CD36,CHKA,CSF1R,FABP4,FABP5,GALE,GFPT1,IGF2,PCTP,PLSCR1,RGS3,SOCS3,SPP1,USP2	18
Gastrointestinal Disease, Inflammatory Disease, Inflammatory Response, Organismal Injury and Abnormalities	Colitis	0.00239		-0.056	ADGRE1,ADORA1,APOA4,CSF1R,CXCL2,IL1R1,LCN2,MME,NT5E,PLS1,SOCS3,SPP1	12
Cellular Growth and Proliferation	Colony formation of lung cancer cell lines	0.0024		0.686	CDKN1A,GADD45G,S100A10,SPP1	4
Cellular Development, Connective Tissue Development and Function, Tissue Development	Differentiation of connective tissue cells	0.00242		-0.129	ADAMTS7,APCS,ARNTL,CCDC85B,CDKN1A,CREB3L2,CSF1R,FABP4,FNDC3B,GLIS3,JUND,LMNA,LRG1,MRAP,NUCB2,SCAND1,SOCS3,SPP1,WISP1	19
Cell Death and Survival, Connective Tissue Development and Function	Cell viability of fibroblast cell lines	0.00243		-1.673	CDKN1A,HSPB1,LMNA,Mt1,Mt2,PLSCR1	6
Behavior, Nervous System Development and Function	Circadian rhythm	0.00243			ADORA1,ARNTL,KCNA2,MRAP2,NPAS2,USP2	6
Lipid Metabolism, Molecular Transport, Small Molecule Biochemistry	Concentration of long chain fatty acid	0.00243			ELOVL3,FABP4,VLDLR	3
Cardiovascular Disease, Organismal Injury and Abnormalities	Infarction	0.00243		-0.447	ACTA2,ADORA1,ANXA5,CD36,CSF1R,CYBB,CYP2C8,HSPB1,IL1R1,MTHFR,NT5E,OSMR	12
Organismal Injury and Abnormalities	Nodule	0.00245			ANXA5,APCS,GSTP1,HSPB1,SPP1	5
Infectious Diseases	Protozoan infection	0.00245			CD36,CISH,KDR,KRT18,NT5E	5
Cancer, Gastrointestinal Disease, Hepatic System Disease, Organismal Injury and Abnormalities	Hepatobiliary system cancer	0.00246			ABCD2,ACTB,ACTG1,AMN1,ANXA2,APCS,ARNTL,BIN2,CAD,CAMK2B,CD36,CDKN1A,CEP152,CGREF1,CISH,CKS1B,CORIN,CREB3L2,CRELD2,CSF1R,CXCL14,CXCL2,CYB561,CYP2A6 (includes others),CYP2C8,DAPK3,DNAJB9,DTX4,EHD4,EPCAM,F8,FAM171B,FAM83A,FARP1,FGL1,FNDC3B,FOXQ1,FYB,GALE,GOLT1B,GPATCH4,GSTA5,GSTP1,HSP90AA1,HYOU1,IGF2,KDR,LMNA,LRG1,LRRC59,MARCO,mir-425,MME,MRC1,Mt1,Mt2,MTHFR,NID1,NT5E,NUCB2,OSMR,P2RY4,PLS1,PSPH,PTPRB,…	86
Cellular Development, Cellular Growth and Proliferation, Connective Tissue Development and Function, Tissue Development	Cell proliferation of fibroblasts	0.00248		0.063	ACTB,ANXA2,CDKN1A,CSF1R,FNDC3B,GSTP1,HSPB1,IGF2,JUND,LMNA,SOCS3,WISP1	12
Cancer, Gastrointestinal Disease, Organismal Injury and Abnormalities	Esophageal squamous cell carcinoma	0.00249			CCDC171,FAM171B,GSTP1,HSP90AA1,IGF2,NID1,OSMR,SPP1	8
Lipid Metabolism, Molecular Transport, Small Molecule Biochemistry	Accumulation of lipid	0.00254		0.734	ABCD2,BCO1,CD36,ELOVL3,FABP4,IGF2,INSIG2,LMNA,SAA1,SOCS3,VLDLR	11
Cancer, Gastrointestinal Disease, Organismal Injury and Abnormalities	Metastatic gastrointestinal tract cancer	0.00254			ACTA2,CD36,CSF1R,GSTP1,HSP90AA1,KDR,KRT18,LCN2,mir-425,MME,MTHFR	11
Connective Tissue Development and Function, Skeletal and Muscular System Development and Function, Tissue Development	Morphology of bone	0.00255			ADORA1,ARNTL,AVPR1A,CD36,CDKN1A,CREB3L2,CSF1R,IGF2,IL1R1,LMNA,Mt1,Mt2,P3H1,SLC26A4,SMPD3,SPP1,WISP1	17
Cellular Movement, Hematological System Development and Function, Immune Cell Trafficking, Inflammatory Response	Influx of neutrophils	0.00256			CXCL2,CYBB,LCN2,MARCO	4
Infectious Diseases	Release of virus	0.00256			ACTB,CD36,CHMP4B,LMNA	4
Cardiovascular Disease	Hypertension	0.00257			ALDH3A2,CORIN,CSF1R,CYBB,DNAJB9,F8,FNDC3B,GSTP1,KDR,MME,MTHFR,NUCB2,PRELID2,SEC23B,SEMA5B,SLC39A10,SRPRB,VLDLR,YBX3	19
Cancer, Hematological Disease, Organismal Injury and Abnormalities	Hematological neoplasia	0.00258		1.009	ACSL4,ACTB,ACTG1,ADORA1,ANXA2,ANXA5,ARL6IP5,ARNTL,BZW2,CAD,CD36,CDKN1A,CLDN14,CRELD2,CSF1R,CXCL14,CXCL2,CYP2A6 (includes others),DAB1,DIO1,EPCAM,F8,FGL1,FNDC3B,FYB,GADD45G,GLIS3,GSTP1,H2AFX,HAO2,HSP90AA1,HSPB1,IGF2,IL1R1,JUND,KDR,KRT18,LCN2,LMNA,LY6D,MME,MTHFR,NID1,NT5E,NUGGC,OSMR,PPP1R14B,RGS3,S100A10,SEC23B,SEMA5B,SLC13A2,SPP1,SYNE1,Tpm1,TUBB6	56
Cancer, Gastrointestinal Disease, Organismal Injury and Abnormalities	Secondary neoplasm of digestive system	0.00259			ACTA2,CD36,CSF1R,GSTP1,HSP90AA1,KDR,KRT18,LCN2,mir-425,MME,MTHFR	11
Organismal Injury and Abnormalities, Reproductive System Disease	Endometriosis	0.0026			ACTA2,ACTB,CSF1R,G0S2,GSTP1,HSPB1,IL1R1,KDR,mir-425,SERPINB1,SPP1,SRPRB,ZNF25	13
Connective Tissue Development and Function, Tissue Morphology	Mass of fat pad	0.00261			APOA4,ARNTL,CDKN1A,G0S2,IL1R1,LCN2	6
Hereditary Disorder, Neurological Disease, Organismal Injury and Abnormalities, Skeletal and Muscular Disorders	Autosomal recessive Charcot-Marie-Tooth disease type 2	0.00269			LMNA,MME	2
Cell-To-Cell Signaling and Interaction, Cellular Movement	Chemoattraction of neurons	0.00269			Mt2,RGS3	2
Neurological Disease, Organismal Injury and Abnormalities	Clonic seizure	0.00269			Mt1,Mt2	2
Lipid Metabolism, Small Molecule Biochemistry	Lipolysis of fatty acid	0.00269			FABP4,FABP5	2
Nervous System Development and Function	Mechanotransduction of cells	0.00269			LMNA,PLS1	2
Cellular Compromise, Gastrointestinal Disease, Hepatic System Disease, Organismal Injury and Abnormalities	Oxidative stress response of hepatocytes	0.00269			Mt1,Mt2	2
Neurological Disease	Preclinical stage amyotrophic lateral sclerosis	0.00269			CD36,VLDLR	2
Cell-To-Cell Signaling and Interaction, Cellular Movement	Chemoattraction	0.00269		-0.975	CXCL14,Cxcl9,IL1R1,Mt2,RGS3	5
Carbohydrate Metabolism, Small Molecule Biochemistry	Synthesis of D-glucose	0.00269		0.762	AVPR1A,CD36,FABP4,PCTP,USP2	5
Cell-To-Cell Signaling and Interaction, Hematological System Development and Function, Hematopoiesis	Adhesion of red blood cells	0.0027			ANXA5,APCS,CD36	3
Digestive System Development and Function, Gastrointestinal Disease	Abnormal morphology of digestive system	0.00276			ARNTL,CD36,CDKN1A,CISH,CREB3L2,CSF1R,CYBB,EHD4,GLIS3,KRT18,LMNA,Mt1,Mt2,PCTP,PLS1,SOCS3,SPP1	17
Cardiovascular System Development and Function, Cell-To-Cell Signaling and Interaction	Binding of endothelial cells	0.00277		-0.522	ANXA2,ANXA5,CD36,CXCL2,KDR,NT5E,S100A10,SPP1	8
Cancer, Organismal Injury and Abnormalities	Solid tumor	0.00278		1.261	ABCD2,ACSL4,ACTA2,ACTB,ACTG1,ADAMTS7,ADGRF1,ADORA1,ALDH3A2,AMN1,ANXA2,ANXA5,APCS,APOA4,ARFGAP3,ARMCX3,ARNTL,AVPR1A,BHLHA15,BIN2,BZW2,C9orf16,CAD,CADM4,CAMK2B,CCDC171,CD36,CDK2AP2,CDKN1A,CEP152,CGREF1,CHKA,CHMP4B,CISH,CKS1B,CLDN14,CLEC4F,CORIN,CPE,CREB3L2,CRELD2,CSF1R,CTSE,CWC22,CXCL14,CXCL2,CYB561,CYBB,CYP2A6 (includes others),CYP2C8,CYP46A1,DAB1,DAPK3,DIO1,DNAJB9,DTX4,EHD4,EIF2B4,EIF6,ELOVL3,ELO…	190
Protein Synthesis	Quantity of leptin in blood	0.00281		0	CD36,CPE,FABP5,IL1R1,MRAP2,SOCS3	6
Carbohydrate Metabolism	Interaction of carbohydrate	0.00282		-1.172	ANXA2,ANXA5,KDR,MME,SPP1	5
Molecular Transport	Quantity of heavy metal	0.00282		-0.6	JUND,LCN2,Mt1,Mt2,SLC39A10	5
Cellular Movement, Hematological System Development and Function, Immune Cell Trafficking	Cell movement of antigen presenting cells	0.00285		0.08	ADORA1,CDKN1A,CSF1R,CTSE,CXCL14,CYBB,KDR,MARCO,S100A10,SAA1,SEMA3E,SPP1	12
Lipid Metabolism, Small Molecule Biochemistry	Metabolism of phospholipid	0.00289		-0.555	ALDH3A2,APOA4,CHKA,CSF1R,FABP5,KDR,PLSCR1,SMPD3,SOCS3	9
Embryonic Development, Organismal Development	Development of abdomen	0.00291		1.265	ANXA2,ARNTL,CDKN1A,CSF1R,CXCL14,EHD4,EIF2B4,GADD45G,GLIS3,HSPB1,IGF2,KDR,KRT18,LCN2,NID1,SMPD3,SOCS3	17
Neurological Disease	Neurological signs	0.00293		-0.447	ABCD2,ACTB,APOA4,ARMCX3,CAMK2B,CD36,FABP5,HSP90AA1,IGF2,LRG1,MME,NREP,PCTP,PDE6H,PSAT1,S100A10,SLC26A4,SRM,USP2	19
Cancer, Organismal Injury and Abnormalities	Growth of sarcoma	0.00295		0.554	IGF2,IL1R1,KDR,NT5E,S100A10	5
Inflammatory Response	Acute inflammatory response	0.00299			APCS,CXCL2,LCN2	3
Lipid Metabolism, Molecular Transport, Small Molecule Biochemistry	Concentration of arachidonic acid	0.00299			ACSL4,ADORA1,ARNTL	3
Behavior	Sleep pattern	0.00299			ARNTL,IL1R1,KCNA2	3
Cardiovascular System Development and Function	Vascular resistance	0.00299			CYBB,CYP2C8,NT5E	3
Cancer, Organismal Injury and Abnormalities, Reproductive System Disease	Female genital tract serous carcinoma	0.003			ANXA2,CDKN1A,CKS1B,EPCAM,FGL2,GALE,H2AFX,HSP90AA1,KDR,KRT18,LCN2,SAA1,SPP1	13
Hematological System Development and Function, Lymphoid Tissue Structure and Development, Organ Morphology, Organismal Development, Tissue Morphology	Mass of spleen	0.00302			ARNTL,CDKN1A,CSF1R,Mt1,Mt2,SOCS3	6
Embryonic Development, Organ Development, Organismal Development, Renal and Urological System Development and Function, Tissue Development	Formation of kidney	0.00302			ANXA2,ARNTL,CDKN1A,CSF1R,CXCL14,EHD4,IGF2,KDR,LCN2,NID1	10
Cancer, Hematological Disease, Organismal Injury and Abnormalities	Hematologic cancer	0.00303			ACSL4,ACTB,ACTG1,ADORA1,ANXA2,ANXA5,ARL6IP5,ARNTL,BZW2,CAD,CD36,CDKN1A,CLDN14,CRELD2,CSF1R,CXCL14,CXCL2,CYP2A6 (includes others),DAB1,DIO1,EPCAM,FGL1,FNDC3B,FYB,GADD45G,GLIS3,GSTP1,H2AFX,HAO2,HSP90AA1,HSPB1,IGF2,IL1R1,JUND,KDR,KRT18,LCN2,LMNA,LY6D,MME,MTHFR,NID1,NT5E,NUGGC,OSMR,PPP1R14B,RGS3,S100A10,SEC23B,SEMA5B,SLC13A2,SPP1,SYNE1,Tpm1,TUBB6	55
Cell Cycle, Embryonic Development	Arrest in interphase of embryonic cell lines	0.00308			ANXA2,CDKN1A,CKS1B,LMNA	4
Developmental Disorder, Hereditary Disorder, Organismal Injury and Abnormalities, Skeletal and Muscular Disorders	Autosomal dominant Emery-Dreifuss muscular dystrophy	0.00308			CYB561,KDELR2,LMNA,SYNE1	4
Cancer, Organismal Injury and Abnormalities, Renal and Urological Disease	Renal cancer	0.00309			ADORA1,ANXA2,ANXA5,CDKN1A,CSF1R,CXCL2,CYP2A6 (includes others),DIO1,FABP5,GSTP1,HBE1,HSP90AA1,IGF2,IL1R1,KDR,MARCO,MME,Mt1,Mt2,OSBPL3,PLSCR1,SAA1,SLC26A4,ST14,SYNE1,TSKU,YBX3	27
Organismal Injury and Abnormalities, Renal and Urological Disease	Renal lesion	0.00313	Increased	2.219	ADORA1,ANXA2,ANXA5,CDKN1A,CSF1R,CXCL2,CYP2A6 (includes others),DIO1,FABP5,GLIS3,GSTP1,HBE1,HSP90AA1,IGF2,IL1R1,KDR,MARCO,MME,Mt1,Mt2,OSBPL3,PLSCR1,SAA1,SLC26A4,SPP1,ST14,SYNE1,TSKU,YBX3	29
Endocrine System Development and Function, Molecular Transport, Protein Synthesis, Small Molecule Biochemistry	Quantity of insulin in blood	0.00314		-0.557	ARNTL,CPE,CXCL14,FABP4,GLIS3,IL1R1,LMNA,SPP1	8
Connective Tissue Disorders, Organismal Injury and Abnormalities	Abnormality of adipose tissue	0.00321			CD36,EIF6,FGL1,LMNA,OSMR,PLSCR1,SPP1	7
Free Radical Scavenging	Production of reactive oxygen species	0.00321		1.072	ACTB,ALDH3A2,ANXA2,APCS,CD36,CDKN1A,CXCL2,CYBB,CYP2C8,JUND,MRC1,SPP1	12
Cell-To-Cell Signaling and Interaction	Binding of leukemia cell lines	0.00323		0.883	ANXA2,ANXA5,CD36,CYBB,FYB,SPP1	6
Cancer, Gastrointestinal Disease, Organismal Injury and Abnormalities	Advanced malignant gastrointestinal neoplasm	0.00324			ACTA2,CD36,CSF1R,GSTP1,HSP90AA1,KDR,KRT18,LCN2,mir-425,MME,MTHFR	11
Cancer, Gastrointestinal Disease, Hepatic System Disease, Organismal Injury and Abnormalities	Liver cancer	0.00326			ABCD2,ACTB,ACTG1,AMN1,ANXA2,APCS,ARNTL,BIN2,CAD,CAMK2B,CD36,CDKN1A,CEP152,CGREF1,CISH,CKS1B,CORIN,CREB3L2,CRELD2,CSF1R,CXCL14,CXCL2,CYB561,CYP2A6 (includes others),CYP2C8,DAPK3,DNAJB9,DTX4,EHD4,F8,FAM171B,FAM83A,FARP1,FGL1,FNDC3B,FOXQ1,FYB,GALE,GOLT1B,GPATCH4,GSTA5,GSTP1,HSP90AA1,HYOU1,IGF2,KDR,LMNA,LRG1,LRRC59,MARCO,mir-425,MME,MRC1,Mt1,Mt2,MTHFR,NID1,NT5E,NUCB2,OSMR,P2RY4,PLS1,PSPH,PTPRB,RGS3,S…	84
Cancer, Hematological Disease, Immunological Disease, Organismal Injury and Abnormalities	Plasma cell dyscrasia	0.00326			ANXA2,ANXA5,CSF1R,CXCL2,FYB,HSP90AA1,IGF2,KDR,LY6D,MME,OSMR,S100A10,SPP1,Tpm1	14
Cellular Function and Maintenance	Internalization of E. coli	0.0033			LCN2,MARCO,MRC1	3
Carbohydrate Metabolism, Small Molecule Biochemistry	Removal of D-glucose	0.0033			CD36,CPE,GFPT1	3
Cancer, Organismal Injury and Abnormalities	Resectable secondary tumor	0.0033			CSF1R,HSP90AA1,KDR	3
Digestive System Development and Function, Hepatic System Development and Function, Organ Morphology, Organismal Development	Size of liver	0.0033			IGF2,SOCS3,SPP1	3
Cellular Compromise, Cellular Function and Maintenance	Endoplasmic reticulum stress response	0.0033			BHLHA15,CREB3L2,DNAJB9,HSP90AA1,HYOU1,IGF2,SDF2L1	7
Cancer, Gastrointestinal Disease, Organismal Injury and Abnormalities	Metastatic colorectal cancer	0.00334			ACTA2,CD36,CSF1R,GSTP1,KDR,KRT18,LCN2,mir-425,MME,MTHFR	10
Cell-To-Cell Signaling and Interaction, Hematological System Development and Function, Inflammatory Response	Binding of professional phagocytic cells	0.00339		0.399	ADORA1,APCS,CXCL2,CYBB,IL1R1,KDR,MARCO,MRC1	8
Cellular Movement, Hematological System Development and Function, Immune Cell Trafficking, Inflammatory Response	Chemotaxis of neutrophils	0.0034		-1.254	ADORA1,CXCL14,CXCL2,IL1R1,LCN2,SERPINB1,SPP1	7
Cancer, Organismal Injury and Abnormalities	Primary neoplasm	0.00341			CSF1R,CXCL14,EPCAM,FABP4,HSP90AA1,KDR,LCN2,MME,NT5E,OSMR,PSAT1,SEC23B,SPP1,TSPYL2	14
Neurological Disease	Neurodegeneration	0.00342		-0.452	ABCD2,ADORA1,ARNTL,CSF1R,CYBB,IGF2,MANF,MME,OSMR,SLC17A8,SLC26A4	11
Cell Death and Survival, Cellular Function and Maintenance	Clearance of Streptococcus pneumoniae	0.00344			CD36,CXCL14	2
Drug Metabolism, Lipid Metabolism, Molecular Transport, Small Molecule Biochemistry	Clearance of docetaxel	0.00344			CYP2C8,IGF2	2
Cellular Compromise, DNA Replication, Recombination, and Repair	Degradation of chromatin	0.00344			APCS,LMNA	2
Behavior, Nervous System Development and Function	Delayed timing of circadian phase	0.00344			ARNTL,USP2	2
Lipid Metabolism, Small Molecule Biochemistry	Elongation of fatty acid	0.00344			ABCD2,ELOVL6	2
Cancer, Endocrine System Disorders, Gastrointestinal Disease, Organismal Injury and Abnormalities	Islet-cell carcinoma	0.00344			CSF1R,KDR	2
Connective Tissue Development and Function, Tissue Morphology	Mass of visceral fat	0.00344			Mt1,Mt2	2
Hair and Skin Development and Function, Organ Morphology	Quantity of hair	0.00344			CDKN1A,ELOVL3	2
Cell Signaling	Redox signal response	0.00344			ARNTL,NPAS2	2
Cancer, Organismal Injury and Abnormalities	Tumorigenesis of fibrosarcoma	0.00344			CDKN1A,EPCAM	2
Cancer, Endocrine System Disorders, Gastrointestinal Disease, Organismal Injury and Abnormalities	Well-differentiated locally advanced neuroendocrine tumor of pancreatic origin	0.00344			CSF1R,KDR	2
Immunological Disease	Delayed hypersensitive reaction	0.00346			ALDH3A2,GADD45G,IL1R1,PLSCR1,SPP1,SRM	6
Cellular Development, Skeletal and Muscular System Development and Function, Tissue Development	Differentiation of myoblasts	0.00346		-1.768	CDKN1A,CXCL14,Cxcl9,IGF2,LMNA,SOCS3	6
Small Molecule Biochemistry	Quantity of creatinine in blood	0.00347			IL1R1,Mt1,Mt2,SPP1	4
Organismal Injury and Abnormalities, Reproductive System Disease	Benign pelvic disease	0.00351			ACTA2,ACTB,CSF1R,CXCL14,G0S2,GSTP1,HSPB1,IGF2,IL1R1,KDR,mir-425,SCARA5,SERPINB1,SOCS3,SPP1,SRPRB,ZNF25	17
Cancer, Organismal Injury and Abnormalities, Reproductive System Disease	Invasive breast cancer	0.00353			ACTA2,CDKN1A,CXCL14,G0S2,HSP90AA1,IGF2,mir-425,SPP1,SYNE1	9
Cancer, Organismal Injury and Abnormalities, Renal and Urological Disease	Kidney carcinoma	0.00356			ADORA1,ANXA2,ANXA5,CDKN1A,CSF1R,CXCL2,CYP2A6 (includes others),DIO1,FABP5,GSTP1,HBE1,HSP90AA1,IL1R1,KDR,MARCO,MME,Mt1,Mt2,OSBPL3,PLSCR1,SLC26A4,ST14,SYNE1,TSKU,YBX3	25
Hematological Disease, Immunological Disease, Organismal Injury and Abnormalities	Leukocytosis	0.00358		-0.284	CSF1R,IL1R1,KDR,PLSCR1,SOCS3,SPP1	6
Lipid Metabolism, Molecular Transport, Small Molecule Biochemistry	Quantity of polyunsaturated fatty acids	0.00358		-0.59	ACSL4,ADORA1,ARNTL,CD36,FABP5,IGF2	6
Cellular Function and Maintenance, Hematological System Development and Function	Engulfment of myeloid cells	0.00359		-0.549	APCS,CD36,HYOU1,LCN2,MARCO,MRC1,SAA1	7
Cancer, Organismal Injury and Abnormalities, Tumor Morphology	Progressive solid tumor	0.00359			CKS1B,CSF1R,CXCL14,HSP90AA1,KDR,MIIP,ST14	7
Cell-To-Cell Signaling and Interaction, Hematological System Development and Function, Immune Cell Trafficking, Inflammatory Response	Activation of phagocytes	0.00361		-1.177	ADORA1,ANXA2,APCS,CD36,CSF1R,CYBB,IL1R1,LCN2,PLSCR1,SAA1,Saa3,SPP1	12
Cell Morphology, Tissue Morphology	Morphology of epithelial cells	0.00361			CDKN1A,CISH,IGF2,Mt1,Mt2,OSMR,PCTP,SLC26A4,ST14	9
Neurological Disease, Organismal Injury and Abnormalities, Psychological Disorders	Disorder of basal ganglia	0.00361			ABCD2,ACTB,ADORA1,ANXA2,APOA4,ARL6IP5,ARMCX3,CAMK2B,GSTP1,HSP90AA1,HSPB1,KDR,LRG1,NREP,PCTP,PDE6H,PSAT1,S100A10,SPP1,SRM,USP2	21
Immunological Disease	Abnormal quantity of chemokine	0.00363			CD36,IL1R1,SPP1	3
Hereditary Disorder, Neurological Disease, Organismal Injury and Abnormalities, Skeletal and Muscular Disorders	Charcot-Marie-Tooth disease type 2	0.00363			HSPB1,LMNA,MME	3
Connective Tissue Development and Function, Tissue Morphology	Mass of inguinal fat pad	0.00363			CDKN1A,IL1R1,LCN2	3
Hereditary Disorder, Organismal Injury and Abnormalities	Autosomal dominant disease	0.00365			ACTA2,ACTB,ACTG1,BCO1,CHMP4B,CPE,CSF1R,CYB561,FYB,HBG2,HSPB1,KCNA2,KDELR2,KDR,LMNA,MVD,RMRP,SEC23B,SEMA3E,SLC17A8,SLC17A9,SYNE1,VLDLR	23
Cellular Movement, Hematological System Development and Function, Immune Cell Trafficking, Inflammatory Response	Migration of macrophages	0.00366			CSF1R,CYBB,KDR,S100A10,SPP1	5
Cancer, Organismal Injury and Abnormalities	Gastrointestinal stromal tumor	0.00368			CSF1R,HSP90AA1,KDR,MTHFR	4
Nervous System Development and Function	Sensory system development	0.00368		1.331	ARNTL,CDKN1A,CXCL14,IGF2,IL1R1,KDR,LCN2,Mt1,Mt2,NID1,SEMA3E,SEMA5B,SLC17A8,SOCS3,VLDLR	15
Molecular Transport	Export of molecule	0.00368		0.297	APCS,APOA4,CD36,CYP46A1,FABP4,PCTP,SAA1,SERPINA7,SLC26A4,VLDLR	10
Molecular Transport, Protein Synthesis, Protein Trafficking	Localization of protein	0.00369		1.964	ANXA2,CDKN1A,CYBB,FYB,HYOU1,Mt1,Mt2,MTHFR,SLC26A4	9
Endocrine System Disorders, Organ Morphology, Organismal Injury and Abnormalities, Reproductive System Development and Function, Reproductive System Disease	Abnormal morphology of gonad	0.00373			ACSL4,ARNTL,Bmp8b,EHD4,GADD45G,H2AFX,HSP90AA1,LMNA,SCARA5,SMPD3,USP2,YBX3	12
Cellular Growth and Proliferation, Tissue Development	Proliferation of epithelial cells	0.00383		1.632	ALDH3A2,CDKN1A,CXCL14,FGL1,GADD45G,IGF2,JUND,KDR,LCN2,LMNA,Mt1,Mt2,OSMR,SOCS3,SPP1	15
Carbohydrate Metabolism, Lipid Metabolism, Molecular Transport, Small Molecule Biochemistry	Concentration of choline-phospholipid	0.00389			ANXA5,CD36,CHKA,SPP1	4
Cardiovascular System Development and Function	Function of blood vessel	0.00389			ARNTL,CDKN1A,IL1R1,SPP1	4
Cell Death and Survival, Organismal Injury and Abnormalities, Renal and Urological Disease	Necrosis of kidney	0.00391		1.614	ADORA1,CDKN1A,CYBB,GFPT1,GSTP1,HSPB1,HYOU1,LCN2,Mt1,Mt2,SPP1,SRXN1	12
Cancer, Endocrine System Disorders, Organismal Injury and Abnormalities	Extrapancreatic neuroendocrine tumor	0.00394			ACTA2,ANXA2,CAD,CAMK2B,CDKN1A,CHKA,EPCAM,FABP4,HSP90AA1,IGF2,KDR	11
Embryonic Development, Nervous System Development and Function, Neurological Disease, Ophthalmic Disease, Organ Development, Organ Morphology, Organismal Development, Organismal Injury and Abnormalities, Tissue Development, Visual System Development and Function	Abnormal morphology of ganglion cell layer	0.00397			Mt1,Mt2,SEMA5B	3
Connective Tissue Development and Function, Lipid Metabolism, Small Molecule Biochemistry	Lipolysis of fibroblast cell lines	0.00397			CD36,CSF1R,G0S2	3
Developmental Disorder, Hereditary Disorder, Organismal Injury and Abnormalities, Renal and Urological Disease	Autosomal dominant polycystic kidney disease	0.00397			ACTA2,CPE,FYB,RMRP,VLDLR	5
Cancer, Gastrointestinal Disease, Hepatic System Disease, Organismal Injury and Abnormalities	Liver carcinoma	0.00398			ABCD2,ACTB,ACTG1,AMN1,ANXA2,APCS,ARNTL,BIN2,CAD,CAMK2B,CD36,CDKN1A,CEP152,CGREF1,CISH,CKS1B,CORIN,CREB3L2,CRELD2,CSF1R,CXCL14,CXCL2,CYB561,CYP2A6 (includes others),CYP2C8,DAPK3,DNAJB9,DTX4,EHD4,F8,FAM171B,FAM83A,FARP1,FGL1,FNDC3B,FOXQ1,FYB,GALE,GOLT1B,GPATCH4,GSTA5,GSTP1,HSP90AA1,HYOU1,IGF2,KDR,LMNA,LRRC59,MARCO,mir-425,MME,MRC1,Mt1,Mt2,NID1,NT5E,NUCB2,OSMR,P2RY4,PLS1,PSPH,PTPRB,RGS3,SCARA5,SEMA3…	81
Cancer, Dermatological Diseases and Conditions, Organismal Injury and Abnormalities	Papilloma	0.00409			CDKN1A,FABP5,GSTP1,KDR,LCN2,SPP1	6
Cancer, Organismal Injury and Abnormalities, Tumor Morphology	Progression of carcinoma	0.00409			CKS1B,CSF1R,CXCL14,HSP90AA1,KDR,ST14	6
Immunological Disease	Systemic autoimmune syndrome	0.00409			ACTA2,ADAMTS7,APCS,CD36,CISH,CXCL14,CXCL2,Cxcl9,CYBB,EHD4,FABP4,FGL2,G0S2,IL1R1,KDR,LCN2,LY6D,MME,MRC1,MTHFR,NT5E,S100A10,SAA1,Saa3,SOCS3,SPP1,SYNE1,VSIG4	28
Cancer, Organismal Injury and Abnormalities	Stage I adenocarcinoma	0.00412			CSF1R,HSP90AA1,KDR,SPP1	4
Cellular Movement, Hair and Skin Development and Function	Migration of epithelial cell lines	0.00414		-0.447	CTSE,MIIP,SAA1,SPP1,ST14	5
Organismal Injury and Abnormalities, Tissue Morphology	Abnormal morphology of epithelial tissue	0.00415			ARNTL,Bmp8b,CDKN1A,CISH,EHD4,IL1R1,Mt1,Mt2,NID1,PCTP,PLS1,SLC26A4,VLDLR	13
Neurological Disease, Organismal Injury and Abnormalities, Psychological Disorders	Abnormal involuntary movement	0.00427			ABCD2,S100A10	2
Cell-To-Cell Signaling and Interaction, Connective Tissue Development and Function	Adhesion of stromal cells	0.00427			ANXA2,MME	2
Cancer, Neurological Disease, Organismal Injury and Abnormalities	Adult glioblastoma multiforme	0.00427			CSF1R,KDR	2
Neurological Disease	Advanced stage amyotrophic lateral sclerosis	0.00427			CD36,VLDLR	2
Cancer, Hematological Disease, Immunological Disease, Organismal Injury and Abnormalities	Aggressive systemic mastocytosis	0.00427			CSF1R,KDR	2
Cell Death and Survival, Organismal Injury and Abnormalities, Renal and Urological Disease	Apoptosis of proximal tubule cells	0.00427			ADORA1,CDKN1A	2
Neurological Disease	Hypermyelination	0.00427			CADM4,CSF1R	2
Cancer, Gastrointestinal Disease, Hepatic System Disease, Organismal Injury and Abnormalities	Stage IV liver cholangiocarcinoma	0.00427			HSP90AA1,KDR	2
Organismal Development	Strength of mice	0.00427			CPE,HSPB1	2
Connective Tissue Development and Function, Connective Tissue Disorders, Organismal Injury and Abnormalities, Skeletal and Muscular Disorders, Skeletal and Muscular System Development and Function, Tissue Development	Abnormal morphology of compact bone	0.00434			CSF1R,Mt1,Mt2	3
Cell-To-Cell Signaling and Interaction, Molecular Transport, Small Molecule Biochemistry	Release of acetylcholine	0.00434			ADORA1,IGF2,SLC17A8	3
Cell Death and Survival, Skeletal and Muscular Disorders	Apoptosis of muscle cell lines	0.00435			CDKN1A,IGF2,LCN2,LMNA	4
Organismal Injury and Abnormalities	Metaplasia	0.00435		0.849	ADORA1,APCS,BHLHA15,SPP1	4
Cardiovascular Disease, Organismal Injury and Abnormalities	Atherosclerotic lesion	0.00436			APOA4,CD36,CXCL2,FABP4,IGF2,SOCS3,SPP1	7
Organismal Development	Development of genitourinary system	0.00443		0.831	ANXA2,ARNTL,Bmp8b,CDKN1A,CISH,CSF1R,CXCL14,EHD4,EIF2B4,GADD45G,H2AFX,IGF2,IL1R1,JUND,KDR,LCN2,Mt1,Mt2,NID1,NUCB2,SMPD3,SOCS3,SPP1,VLDLR,YBX3	25
Connective Tissue Development and Function, Skeletal and Muscular System Development and Function, Tissue Development	Size of bone	0.00446			AVPR1A,CD36,CREB3L2,CSF1R,IGF2,IL1R1,Mt1,Mt2,P3H1,SPP1	10
Energy Production, Lipid Metabolism, Small Molecule Biochemistry	Oxidation of fatty acid	0.00448		-0.02	ABCD2,ACSL4,CD36,FABP4,G0S2,HAO2,NUCB2	7
Lipid Metabolism, Small Molecule Biochemistry	Lipolysis	0.00449		-1.249	CD36,CSF1R,FABP4,FABP5,G0S2	5
Organismal Injury and Abnormalities	Angiogenesis of lesion	0.0045		-0.816	ANXA2,CD36,KDR,SMPD3,SPP1,WISP1	6
